# Supplementary material for: (Z)-3-Ferrocenyl-2-phenyl­acrylonitrile
Source: Acta Crystallogr Sect E Struct Rep Online. 2008 May 17;64(Pt 6):m822. doi: 10.1107/S1600536808014517 (PMC2961381; doi:10.1107/S1600536808014517)
Supplement: Supplementary file 1 [file e-64-0m822-sup1.cif]

##############################################################################
###                                                                        ###
###        Electronic paper (Acta Crystallographica Section E)             ###
###                                                                        ###
##############################################################################
#                                                                            #
# This CIF contains the data in a paper accepted for publication in Acta     #
# Crystallographica Section E. It conforms to the requirements of Notes      #
# for Authors for Section E, and has been peer reviewed under the auspices   #
# of the IUCr Commission on Journals.                                        #
#                                                                            #
# Full details of the Crystallographic Information File format               #
# are given in the paper "The Crystallographic Information File (CIF):       #
# a New Standard Archive File for Crystallography" by S. R. Hall, F. H.      #
# Allen and I. D. Brown [Acta Cryst. (1991), A47, 655-685].                  #
#                                                                            #
# The current version of the core CIF dictionary is obtainable from          #
# ftp://ftp.iucr.org/pub/cif_core.dic. The current version number is 2.4.    #
#                                                                            #
# Software is freely available for graphical display of the structure(s) in  #
# this CIF.  For information consult the CIF home page http://www.iucr.org/  #
# cif/home.html                                                              #
#                                                                            #
# This file may be used for bona fide research purposes within the           #
# scientific community so long as proper attribution is given to the journal # 
# article from which it was obtained.                                        #
#                                                                            #
##############################################################################
                                             
data_I
_audit_creation_method     SHELXL-97
_chemical_name_systematic
;
(<i>Z</i>)-3-Ferrocenyl-2-phenylacrylonitrile
;
_chemical_name_common     (Z)-2-phenyl-3-(ferrocenyl)acrylonitrile
_chemical_formula_moiety     'C19 H15 Fe N'
_chemical_formula_sum     'C19 H15 Fe N'
_chemical_formula_iupac     '[Fe (C5 H5) (C14 H10 N)]'
_chemical_formula_weight     313.17
_chemical_melting_point     ?
_symmetry_cell_setting     monoclinic
_symmetry_space_group_name_H-M     'P 21/c'
_symmetry_space_group_name_Hall     '-P 2ybc'
loop_
    _symmetry_equiv_pos_as_xyz
    'x, y, z'
    '-x, y+1/2, -z+1/2'
    '-x, -y, -z'
    'x, -y-1/2, z-1/2'
_cell_length_a     6.8255(14)
_cell_length_b     11.795(2)
_cell_length_c     19.939(4)
_cell_angle_alpha     90.00
_cell_angle_beta     106.786(16)
_cell_angle_gamma     90.00
_cell_volume     1536.8(5)
_cell_formula_units_Z     4
_cell_measurement_reflns_used     2947
_cell_measurement_theta_min     3.1173
_cell_measurement_theta_max     27.4797
_cell_measurement_temperature     293(2)
_exptl_crystal_description     'Block'
_exptl_crystal_colour     'Red'
_exptl_crystal_size_max     0.18
_exptl_crystal_size_mid     0.06
_exptl_crystal_size_min     0.05
_exptl_crystal_density_diffrn     1.354
_exptl_crystal_density_meas     ?
_exptl_crystal_density_method     'not measured'
_exptl_crystal_F_000     648
_exptl_absorpt_coefficient_mu     0.973
_exptl_absorpt_correction_type     'Multi-scan'
_exptl_absorpt_process_details     '(CrystalClear; Rigaku, 2005)'
_exptl_absorpt_correction_T_min     0.892
_exptl_absorpt_correction_T_max     1.00
_exptl_special_details
;
;
_diffrn_ambient_temperature     293(2)
_diffrn_radiation_type     MoK\a
_diffrn_radiation_wavelength     0.71073
_diffrn_radiation_source     'fine-focus sealed tube'
_diffrn_radiation_monochromator     graphite
_diffrn_measurement_device_type     'Rigaku, SCXmini'
_diffrn_measurement_method     \w
_diffrn_detector_area_resol_mean     13.6612
_diffrn_reflns_number     15093
_diffrn_reflns_av_R_equivalents     0.0501
_diffrn_reflns_av_sigmaI/netI     0.0360
_diffrn_reflns_theta_min     3.12
_diffrn_reflns_theta_max     27.52
_diffrn_reflns_theta_full     27.52
_diffrn_measured_fraction_theta_max     0.997
_diffrn_measured_fraction_theta_full     0.997
_diffrn_reflns_limit_h_min     -8
_diffrn_reflns_limit_h_max     8
_diffrn_reflns_limit_k_min     -15
_diffrn_reflns_limit_k_max     15
_diffrn_reflns_limit_l_min     -25
_diffrn_reflns_limit_l_max     25
_diffrn_standards_number     0
_diffrn_standards_interval_count     ?
_diffrn_standards_interval_time     ?
_diffrn_standards_decay_%     ?
_refine_special_details
;
Refinement of <i>F</i>^2^ against ALL reflections. The weighted <i>R</i>-factor
<i>wR</i> and goodness of fit <i>S</i> are based on <i>F</i>^2^, conventional
<i>R</i>-factors <i>R</i> are based on <i>F</i>, with <i>F</i> set to zero for
negative <i>F</i>^2^. The threshold expression of <i>F</i>^2^ >
\s(<i>F</i>^2^) is used only for calculating <i>R</i>-factors(gt) <i>etc</i>.
and is not relevant to the choice of reflections for refinement.
<i>R</i>-factors based on <i>F</i>^2^ are statistically about twice as large
as those based on <i>F</i>, and <i>R</i>- factors based on ALL data will be
even larger.
;
_reflns_number_total     3523
_reflns_number_gt     2520
_reflns_threshold_expression     I>2\s(I)
_refine_ls_structure_factor_coef     Fsqd
_refine_ls_matrix_type     full
_refine_ls_R_factor_all     0.0796
_refine_ls_R_factor_gt     0.0525
_refine_ls_wR_factor_gt     0.1136
_refine_ls_wR_factor_ref     0.1264
_refine_ls_goodness_of_fit_ref     1.066
_refine_ls_restrained_S_all     1.075
_refine_ls_number_reflns     3523
_refine_ls_number_parameters     206
_refine_ls_number_restraints     30
_refine_ls_hydrogen_treatment     constr
_refine_ls_weighting_scheme     calc
_refine_ls_weighting_details
         'calc w=1/[\s^2^(Fo^2^)+(0.0496P)^2^+0.4337P] where P=(Fo^2^+2Fc^2^)/3'
_atom_sites_solution_hydrogens     geom
_atom_sites_solution_primary     direct
_atom_sites_solution_secondary     difmap
_refine_ls_shift/su_max     ?
_refine_ls_shift/su_max_lt     0.001
_refine_ls_shift/su_mean     0.000
_refine_diff_density_max     0.217
_refine_diff_density_min     -0.399
_refine_ls_extinction_method     none
_refine_ls_extinction_coef     ?
loop_
    _atom_type_symbol
    _atom_type_description
    _atom_type_scat_dispersion_real
    _atom_type_scat_dispersion_imag
    _atom_type_scat_source
    'C' 'C' 0.0033 0.0016
                         'International Tables Vol C Tables 4.2.6.8 and 6.1.1.4'
    'H' 'H' 0.0000 0.0000
                         'International Tables Vol C Tables 4.2.6.8 and 6.1.1.4'
    'Fe' 'Fe' 0.3463 0.8444
                         'International Tables Vol C Tables 4.2.6.8 and 6.1.1.4'
    'N' 'N' 0.0061 0.0033
                         'International Tables Vol C Tables 4.2.6.8 and 6.1.1.4'
_computing_data_collection     'CrystalClear (Rigaku, 2005)'
_computing_cell_refinement     'CrystalClear (Rigaku, 2005)'
_computing_data_reduction     'CrystalClear (Rigaku, 2005)'
_computing_structure_solution     'SHELXS97 (Sheldrick, 2008)'
_computing_structure_refinement     'SHELXL97 (Sheldrick,2008)'
_computing_molecular_graphics     'SHELXTL (Sheldrick, 2008)'
_computing_publication_material     'SHELXL97 (Sheldrick,2008)'
loop_
    _atom_site_type_symbol
    _atom_site_label
    _atom_site_fract_x
    _atom_site_fract_y
    _atom_site_fract_z
    _atom_site_U_iso_or_equiv
    _atom_site_adp_type
    _atom_site_calc_flag
    _atom_site_refinement_flags
    _atom_site_occupancy
    _atom_site_disorder_assembly
    _atom_site_disorder_group
    Fe Fe1 0.27058(7) 0.42653(4) 0.29905(2) 0.06096(17) Uani d . 1 . .
    N N1 -0.4172(4) 0.4888(3) 0.12481(18) 0.0911(10) Uani d . 1 A .
    C C1 0.1205(4) 0.3903(2) 0.19717(14) 0.0537(6) Uani d . 1 A .
    C C2 0.2972(5) 0.3198(3) 0.22231(17) 0.0701(8) Uani d . 1 A .
    H H2A 0.4135 0.3160 0.2029 0.084 Uiso calc R 1 . .
    C C3 0.2759(7) 0.2573(3) 0.2800(2) 0.0887(11) Uani d . 1 A .
    H H3A 0.3752 0.2028 0.3077 0.106 Uiso calc R 1 . .
    C C4 0.0914(7) 0.2867(3) 0.2915(2) 0.0922(12) Uani d . 1 A .
    H H4A 0.0394 0.2566 0.3289 0.111 Uiso calc R 1 . .
    C C5 -0.0077(5) 0.3694(3) 0.24149(17) 0.0714(8) Uani d . 1 A .
    H H5A -0.1400 0.4052 0.2377 0.086 Uiso calc R 1 . .
    C C6 0.2256(9) 0.5813(5) 0.3412(3) 0.0813(15) Uani d PDU 0.764(8) A 1
    H H6A 0.0944 0.6208 0.3326 0.098 Uiso calc PR 0.764(8) A 1
    C C7 0.3062(13) 0.4980(6) 0.3956(3) 0.105(2) Uani d PDU 0.764(8) A 1
    H H7A 0.2460 0.4729 0.4322 0.125 Uiso calc PR 0.764(8) A 1
    C C8 0.4978(13) 0.4657(7) 0.3864(4) 0.113(2) Uani d PDU 0.764(8) A 1
    H H8A 0.5923 0.4107 0.4158 0.136 Uiso calc PR 0.764(8) A 1
    C C9 0.5340(9) 0.5257(7) 0.3301(4) 0.0948(17) Uani d PDU 0.764(8) A 1
    H H9A 0.6548 0.5189 0.3133 0.114 Uiso calc PR 0.764(8) A 1
    C C10 0.3661(11) 0.5945(6) 0.3021(4) 0.0794(17) Uani d PDU 0.764(8) A 1
    H H10A 0.3473 0.6441 0.2613 0.095 Uiso calc PR 0.764(8) A 1
    C C6' 0.270(3) 0.5375(19) 0.3729(13) 0.0813(15) Uani d PDU 0.236(8) A 2
    H H6'A 0.1502 0.5559 0.3885 0.098 Uiso calc PR 0.236(8) A 2
    C C7' 0.421(5) 0.452(2) 0.4048(12) 0.105(2) Uani d PDU 0.236(8) A 2
    H H7'A 0.4250 0.4022 0.4445 0.125 Uiso calc PR 0.236(8) A 2
    C C8' 0.562(4) 0.457(3) 0.3629(14) 0.113(2) Uani d PDU 0.236(8) A 2
    H H8'A 0.6793 0.4061 0.3681 0.136 Uiso calc PR 0.236(8) A 2
    C C9' 0.488(4) 0.534(3) 0.3082(11) 0.0948(17) Uani d PDU 0.236(8) A 2
    H H9'A 0.5544 0.5509 0.2718 0.114 Uiso calc PR 0.236(8) A 2
    C C10' 0.315(4) 0.588(3) 0.3162(16) 0.0794(17) Uani d PDU 0.236(8) A 2
    H H10B 0.2395 0.6496 0.2872 0.095 Uiso calc PR 0.236(8) A 2
    C C11 0.1004(4) 0.4723(2) 0.14174(13) 0.0480(6) Uani d . 1 . .
    H H11A 0.2197 0.4875 0.1297 0.058 Uiso calc R 1 A .
    C C12 -0.0664(4) 0.5297(2) 0.10511(13) 0.0452(6) Uani d . 1 A .
    C C13 -0.0704(4) 0.6196(2) 0.05293(13) 0.0483(6) Uani d . 1 . .
    C C14 -0.2528(5) 0.6672(3) 0.01394(16) 0.0699(8) Uani d . 1 A .
    H H14A -0.3752 0.6405 0.0197 0.084 Uiso calc R 1 . .
    C C15 -0.2574(6) 0.7535(3) -0.03341(19) 0.0869(11) Uani d . 1 . .
    H H15A -0.3820 0.7844 -0.0589 0.104 Uiso calc R 1 A .
    C C16 -0.0805(7) 0.7933(3) -0.04285(19) 0.0854(11) Uani d . 1 A .
    H H16A -0.0838 0.8524 -0.0740 0.103 Uiso calc R 1 . .
    C C17 0.1036(6) 0.7462(3) -0.00626(19) 0.0788(10) Uani d . 1 . .
    H H17A 0.2244 0.7721 -0.0136 0.095 Uiso calc R 1 A .
    C C18 0.1093(5) 0.6603(3) 0.04146(16) 0.0636(7) Uani d . 1 A .
    H H18A 0.2345 0.6293 0.0663 0.076 Uiso calc R 1 . .
    C C19 -0.2607(4) 0.5059(2) 0.11687(15) 0.0588(7) Uani d . 1 . .
loop_
    _atom_site_aniso_label
    _atom_site_aniso_U_11
    _atom_site_aniso_U_22
    _atom_site_aniso_U_33
    _atom_site_aniso_U_12
    _atom_site_aniso_U_13
    _atom_site_aniso_U_23
    Fe1 0.0733(3) 0.0567(3) 0.0496(2) -0.0014(2) 0.0125(2) 0.00379(19)
    N1 0.0504(16) 0.114(3) 0.110(3) -0.0086(16) 0.0258(16) 0.017(2)
    C1 0.0581(16) 0.0510(14) 0.0512(15) -0.0058(13) 0.0147(13) -0.0008(12)
    C2 0.083(2) 0.0592(18) 0.0641(18) 0.0146(16) 0.0151(16) 0.0034(15)
    C3 0.118(3) 0.0534(19) 0.082(2) 0.005(2) 0.009(2) 0.0107(17)
    C4 0.115(3) 0.081(2) 0.077(2) -0.029(2) 0.023(2) 0.022(2)
    C5 0.0686(19) 0.082(2) 0.0657(19) -0.0166(17) 0.0221(16) 0.0088(17)
    C6 0.121(4) 0.063(3) 0.060(3) 0.006(3) 0.026(3) -0.005(2)
    C7 0.183(7) 0.075(4) 0.046(3) 0.018(4) 0.020(4) 0.001(2)
    C8 0.133(6) 0.107(4) 0.068(6) 0.021(4) -0.022(3) -0.021(4)
    C9 0.070(4) 0.107(4) 0.085(5) -0.015(3) -0.013(3) -0.019(4)
    C10 0.089(5) 0.066(2) 0.082(4) -0.019(3) 0.023(3) -0.008(2)
    C6' 0.121(4) 0.063(3) 0.060(3) 0.006(3) 0.026(3) -0.005(2)
    C7' 0.183(7) 0.075(4) 0.046(3) 0.018(4) 0.020(4) 0.001(2)
    C8' 0.133(6) 0.107(4) 0.068(6) 0.021(4) -0.022(3) -0.021(4)
    C9' 0.070(4) 0.107(4) 0.085(5) -0.015(3) -0.013(3) -0.019(4)
    C10' 0.089(5) 0.066(2) 0.082(4) -0.019(3) 0.023(3) -0.008(2)
    C11 0.0455(14) 0.0553(14) 0.0461(14) 0.0003(12) 0.0177(11) -0.0021(12)
    C12 0.0406(13) 0.0525(14) 0.0433(13) -0.0017(11) 0.0135(11) -0.0073(11)
    C13 0.0522(14) 0.0519(14) 0.0394(13) 0.0001(12) 0.0108(11) -0.0072(11)
    C14 0.0583(17) 0.088(2) 0.0609(18) 0.0090(16) 0.0133(15) 0.0151(16)
    C15 0.082(2) 0.102(3) 0.069(2) 0.023(2) 0.0105(19) 0.025(2)
    C16 0.114(3) 0.076(2) 0.065(2) 0.004(2) 0.025(2) 0.0182(18)
    C17 0.082(2) 0.078(2) 0.077(2) -0.0134(19) 0.0245(19) 0.0116(18)
    C18 0.0584(17) 0.0674(19) 0.0616(18) -0.0044(15) 0.0119(14) 0.0060(15)
    C19 0.0492(16) 0.0637(17) 0.0605(17) -0.0033(14) 0.0112(13) 0.0009(14)
_geom_special_details
;
 All esds (except the esd in the dihedral angle between two l.s. planes)
 are estimated using the full covariance matrix.  The cell esds are taken
 into account individually in the estimation of esds in distances, angles
 and torsion angles; correlations between esds in cell parameters are only
 used when they are defined by crystal symmetry.  An approximate (isotropic)
 treatment of cell esds is used for estimating esds involving l.s. planes.
;
loop_
    _geom_bond_atom_site_label_1
    _geom_bond_atom_site_label_2
    _geom_bond_site_symmetry_2
    _geom_bond_distance
    _geom_bond_publ_flag
    Fe1 C9' . 1.92(3) ?
    Fe1 C10' . 1.94(3) ?
    Fe1 C6' . 1.970(19) ?
    Fe1 C8 . 2.023(7) ?
    Fe1 C5 . 2.029(3) ?
    Fe1 C2 . 2.030(3) ?
    Fe1 C4 . 2.032(4) ?
    Fe1 C3 . 2.034(4) ?
    Fe1 C1 . 2.039(3) ?
    Fe1 C7 . 2.051(5) ?
    Fe1 C8' . 2.06(3) ?
    Fe1 C6 . 2.069(5) ?
    N1 C19 . 1.142(4) ?
    C1 C2 . 1.431(4) ?
    C1 C5 . 1.433(4) ?
    C1 C11 . 1.445(4) ?
    C2 C3 . 1.409(5) ?
    C2 H2A . 0.9800 ?
    C3 C4 . 1.387(5) ?
    C3 H3A . 0.9800 ?
    C4 C5 . 1.419(5) ?
    C4 H4A . 0.9800 ?
    C5 H5A . 0.9800 ?
    C6 C10 . 1.408(8) ?
    C6 C7 . 1.449(7) ?
    C6 H6A . 0.9800 ?
    C7 C8 . 1.424(10) ?
    C7 H7A . 0.9800 ?
    C8 C9 . 1.408(10) ?
    C8 H8A . 0.9800 ?
    C9 C10 . 1.383(7) ?
    C9 H9A . 0.9800 ?
    C10 H10A . 0.9800 ?
    C6' C10' . 1.388(17) ?
    C6' C7' . 1.451(18) ?
    C6' H6'A . 0.9800 ?
    C7' C8' . 1.445(19) ?
    C7' H7'A . 0.9800 ?
    C8' C9' . 1.396(18) ?
    C8' H8'A . 0.9800 ?
    C9' C10' . 1.393(17) ?
    C9' H9'A . 0.9800 ?
    C10' H10B . 0.9800 ?
    C11 C12 . 1.345(3) ?
    C11 H11A . 0.9300 ?
    C12 C19 . 1.439(4) ?
    C12 C13 . 1.480(4) ?
    C13 C14 . 1.382(4) ?
    C13 C18 . 1.396(4) ?
    C14 C15 . 1.383(5) ?
    C14 H14A . 0.9300 ?
    C15 C16 . 1.359(5) ?
    C15 H15A . 0.9300 ?
    C16 C17 . 1.375(5) ?
    C16 H16A . 0.9300 ?
    C17 C18 . 1.382(4) ?
    C17 H17A . 0.9300 ?
    C18 H18A . 0.9300 ?
loop_
    _geom_angle_atom_site_label_1
    _geom_angle_atom_site_label_2
    _geom_angle_atom_site_label_3
    _geom_angle_site_symmetry_1
    _geom_angle_site_symmetry_3
    _geom_angle
    _geom_angle_publ_flag
    C9' Fe1 C10' . . 42.3(7) ?
    C9' Fe1 C6' . . 70.2(8) ?
    C10' Fe1 C6' . . 41.5(6) ?
    C9' Fe1 C8 . . 52.3(7) ?
    C10' Fe1 C8 . . 65.3(9) ?
    C6' Fe1 C8 . . 51.1(7) ?
    C9' Fe1 C5 . . 147.7(7) ?
    C10' Fe1 C5 . . 119.9(8) ?
    C6' Fe1 C5 . . 116.1(6) ?
    C8 Fe1 C5 . . 157.2(3) ?
    C9' Fe1 C2 . . 104.1(8) ?
    C10' Fe1 C2 . . 134.2(8) ?
    C6' Fe1 C2 . . 174.3(6) ?
    C8 Fe1 C2 . . 125.3(3) ?
    C5 Fe1 C2 . . 68.93(14) ?
    C9' Fe1 C4 . . 166.9(9) ?
    C10' Fe1 C4 . . 150.3(8) ?
    C6' Fe1 C4 . . 117.6(7) ?
    C8 Fe1 C4 . . 123.0(3) ?
    C5 Fe1 C4 . . 40.89(14) ?
    C2 Fe1 C4 . . 67.89(17) ?
    C9' Fe1 C3 . . 127.5(9) ?
    C10' Fe1 C3 . . 169.8(8) ?
    C6' Fe1 C3 . . 142.7(8) ?
    C8 Fe1 C3 . . 109.5(3) ?
    C5 Fe1 C3 . . 68.47(16) ?
    C2 Fe1 C3 . . 40.58(14) ?
    C4 Fe1 C3 . . 39.89(15) ?
    C9' Fe1 C1 . . 112.6(6) ?
    C10' Fe1 C1 . . 112.9(8) ?
    C6' Fe1 C1 . . 140.8(8) ?
    C8 Fe1 C1 . . 161.0(3) ?
    C5 Fe1 C1 . . 41.24(12) ?
    C2 Fe1 C1 . . 41.19(12) ?
    C4 Fe1 C1 . . 68.75(13) ?
    C3 Fe1 C1 . . 68.87(13) ?
    C9' Fe1 C7 . . 76.2(7) ?
    C10' Fe1 C7 . . 57.4(8) ?
    C6' Fe1 C7 . . 18.4(6) ?
    C8 Fe1 C7 . . 40.9(3) ?
    C5 Fe1 C7 . . 120.3(3) ?
    C2 Fe1 C7 . . 161.9(3) ?
    C4 Fe1 C7 . . 108.0(2) ?
    C3 Fe1 C7 . . 125.1(2) ?
    C1 Fe1 C7 . . 155.6(3) ?
    C9' Fe1 C8' . . 40.9(6) ?
    C10' Fe1 C8' . . 69.4(9) ?
    C6' Fe1 C8' . . 68.5(8) ?
    C8 Fe1 C8' . . 20.8(6) ?
    C5 Fe1 C8' . . 170.4(8) ?
    C2 Fe1 C8' . . 107.0(7) ?
    C4 Fe1 C8' . . 129.7(8) ?
    C3 Fe1 C8' . . 102.6(8) ?
    C1 Fe1 C8' . . 140.3(7) ?
    C7 Fe1 C8' . . 61.1(7) ?
    C9' Fe1 C6 . . 65.3(9) ?
    C10' Fe1 C6 . . 25.6(7) ?
    C6' Fe1 C6 . . 22.8(6) ?
    C8 Fe1 C6 . . 67.4(3) ?
    C5 Fe1 C6 . . 107.3(2) ?
    C2 Fe1 C6 . . 155.4(2) ?
    C4 Fe1 C6 . . 126.1(2) ?
    C3 Fe1 C6 . . 162.6(2) ?
    C1 Fe1 C6 . . 119.9(2) ?
    C7 Fe1 C6 . . 41.2(2) ?
    C8' Fe1 C6 . . 80.0(7) ?
    C2 C1 C5 . . 106.7(3) ?
    C2 C1 C11 . . 122.8(3) ?
    C5 C1 C11 . . 130.3(3) ?
    C2 C1 Fe1 . . 69.07(17) ?
    C5 C1 Fe1 . . 69.03(17) ?
    C11 C1 Fe1 . . 122.09(19) ?
    C3 C2 C1 . . 108.4(3) ?
    C3 C2 Fe1 . . 69.9(2) ?
    C1 C2 Fe1 . . 69.74(17) ?
    C3 C2 H2A . . 125.8 ?
    C1 C2 H2A . . 125.8 ?
    Fe1 C2 H2A . . 125.8 ?
    C4 C3 C2 . . 108.4(3) ?
    C4 C3 Fe1 . . 70.0(2) ?
    C2 C3 Fe1 . . 69.55(19) ?
    C4 C3 H3A . . 125.8 ?
    C2 C3 H3A . . 125.8 ?
    Fe1 C3 H3A . . 125.8 ?
    C3 C4 C5 . . 109.1(3) ?
    C3 C4 Fe1 . . 70.1(2) ?
    C5 C4 Fe1 . . 69.45(19) ?
    C3 C4 H4A . . 125.4 ?
    C5 C4 H4A . . 125.4 ?
    Fe1 C4 H4A . . 125.4 ?
    C4 C5 C1 . . 107.4(3) ?
    C4 C5 Fe1 . . 69.7(2) ?
    C1 C5 Fe1 . . 69.73(17) ?
    C4 C5 H5A . . 126.3 ?
    C1 C5 H5A . . 126.3 ?
    Fe1 C5 H5A . . 126.3 ?
    C10 C6 C7 . . 108.5(5) ?
    C10 C6 Fe1 . . 70.6(4) ?
    C7 C6 Fe1 . . 68.8(3) ?
    C10 C6 H6A . . 125.7 ?
    C7 C6 H6A . . 125.7 ?
    Fe1 C6 H6A . . 125.7 ?
    C8 C7 C6 . . 104.4(6) ?
    C8 C7 Fe1 . . 68.5(3) ?
    C6 C7 Fe1 . . 70.1(3) ?
    C8 C7 H7A . . 127.8 ?
    C6 C7 H7A . . 127.8 ?
    Fe1 C7 H7A . . 127.8 ?
    C9 C8 C7 . . 110.3(7) ?
    C9 C8 Fe1 . . 72.3(4) ?
    C7 C8 Fe1 . . 70.6(4) ?
    C9 C8 H8A . . 124.8 ?
    C7 C8 H8A . . 124.8 ?
    Fe1 C8 H8A . . 124.8 ?
    C10 C9 C8 . . 107.5(6) ?
    C10 C9 Fe1 . . 70.5(4) ?
    C8 C9 Fe1 . . 67.7(4) ?
    C10 C9 H9A . . 126.2 ?
    C8 C9 H9A . . 126.2 ?
    Fe1 C9 H9A . . 126.2 ?
    C9 C10 C6 . . 109.2(5) ?
    C9 C10 Fe1 . . 70.7(4) ?
    C6 C10 Fe1 . . 69.7(3) ?
    C9 C10 H10A . . 125.4 ?
    C6 C10 H10A . . 125.4 ?
    Fe1 C10 H10A . . 125.4 ?
    C10' C6' C7' . . 110.9(15) ?
    C10' C6' Fe1 . . 68.1(16) ?
    C7' C6' Fe1 . . 73.2(14) ?
    C10' C6' H6'A . . 124.6 ?
    C7' C6' H6'A . . 124.6 ?
    Fe1 C6' H6'A . . 124.6 ?
    C8' C7' C6' . . 103.2(14) ?
    C8' C7' Fe1 . . 68.6(16) ?
    C6' C7' Fe1 . . 64.9(13) ?
    C8' C7' H7'A . . 128.4 ?
    C6' C7' H7'A . . 128.4 ?
    Fe1 C7' H7'A . . 128.4 ?
    C9' C8' C7' . . 109.1(16) ?
    C9' C8' Fe1 . . 64.2(15) ?
    C7' C8' Fe1 . . 70.5(16) ?
    C9' C8' H8'A . . 125.2 ?
    C7' C8' H8'A . . 125.2 ?
    Fe1 C8' H8'A . . 125.2 ?
    C10' C9' C8' . . 109.5(16) ?
    C10' C9' Fe1 . . 69.7(17) ?
    C8' C9' Fe1 . . 74.9(16) ?
    C10' C9' H9'A . . 125.2 ?
    C8' C9' H9'A . . 125.2 ?
    Fe1 C9' H9'A . . 125.2 ?
    C6' C10' C9' . . 107.1(15) ?
    C6' C10' Fe1 . . 70.3(14) ?
    C9' C10' Fe1 . . 68.0(17) ?
    C6' C10' H10B . . 126.5 ?
    C9' C10' H10B . . 126.5 ?
    Fe1 C10' H10B . . 126.5 ?
    C12 C11 C1 . . 129.1(2) ?
    C12 C11 H11A . . 115.4 ?
    C1 C11 H11A . . 115.4 ?
    C11 C12 C19 . . 119.3(2) ?
    C11 C12 C13 . . 125.7(2) ?
    C19 C12 C13 . . 115.0(2) ?
    C14 C13 C18 . . 117.4(3) ?
    C14 C13 C12 . . 121.1(2) ?
    C18 C13 C12 . . 121.5(2) ?
    C13 C14 C15 . . 121.5(3) ?
    C13 C14 H14A . . 119.3 ?
    C15 C14 H14A . . 119.3 ?
    C16 C15 C14 . . 120.2(3) ?
    C16 C15 H15A . . 119.9 ?
    C14 C15 H15A . . 119.9 ?
    C15 C16 C17 . . 120.0(3) ?
    C15 C16 H16A . . 120.0 ?
    C17 C16 H16A . . 120.0 ?
    C16 C17 C18 . . 120.1(3) ?
    C16 C17 H17A . . 120.0 ?
    C18 C17 H17A . . 120.0 ?
    C17 C18 C13 . . 120.9(3) ?
    C17 C18 H18A . . 119.6 ?
    C13 C18 H18A . . 119.6 ?
    N1 C19 C12 . . 178.3(3) ?
data_global
_journal_date_recd_electronic     2008-05-06
_journal_date_accepted     2008-05-14
_journal_name_full     'Acta Crystallographica, Section E'
_journal_year     2008
_journal_volume     64
_journal_issue      6
_journal_page_first     m822
_journal_page_last     m822
_journal_paper_category     QM
_journal_coeditor_code     SJ2497
_publ_contact_author_name     'Dr Heng-Yun Ye'
_publ_contact_author_address
;
Ordered Matter Science Research Center, College of Chemistry and Chemical
Engineering, Southeast University,
Nanjing 210096, People's Republic of China.
;
_publ_contact_author_email     'hyye@seu.edu.cn'
_publ_contact_author_fax     .
_publ_contact_author_phone     .
_publ_section_title
;
(<i>Z</i>)-3-Ferrocenyl-2-phenylacrylonitrile
;
loop_
    _publ_author_name
    _publ_author_footnote
    _publ_author_address
    'Cao, Lu-Yang' .
;
Ordered Matter Science Research Center
College of Chemistry and Chemical Engineering
Southeast University
Nanjing 210096
People's Republic of China.
;
    'Ye, Heng-Yun' .
;
Ordered Matter Science Research Center
College of Chemistry and Chemical Engineering
Southeast University
Nanjing 210096
People's Republic of China.
;
