# Supplementary material for: (Z)-3-Ferrocenyl-2-phenyl­acrylonitrile
Source: Acta Crystallogr Sect E Struct Rep Online. 2008 May 17;64(Pt 6):m822. doi: 10.1107/S1600536808014517 (PMC2961381; doi:10.1107/S1600536808014517)
Supplement: Supplementary file 2 [file e-64-0m822-Isup2.hkl]

# 
# h,k,l, Fc-squared, Fo-squared, sigma(Fo-squared) and status flag 
# 
data_I
_shelx_title ' 123 in P2(1)/n              New: P21/c' 
_shelx_refln_list_code          4 
_shelx_F_calc_maximum      178.41 
_exptl_crystal_F_000       648.00 
_reflns_d_resolution_high  0.7692 
 
loop_ 
 _symmetry_equiv_pos_as_xyz 
 'x, y, z' 
 '-x, y+1/2, -z+1/2' 
 '-x, -y, -z' 
 'x, -y-1/2, z-1/2' 
 
_cell_length_a     6.8255 
_cell_length_b    11.7950 
_cell_length_c    19.9390 
_cell_angle_alpha  90.000 
_cell_angle_beta  106.786 
_cell_angle_gamma  90.000 
 
_shelx_F_squared_multiplier     1.000 
 
loop_ 
 _refln_index_h 
 _refln_index_k 
 _refln_index_l 
 _refln_F_squared_calc 
 _refln_F_squared_meas 
 _refln_F_squared_sigma 
 _refln_observed_status 
   1   0   0     2368.39     2357.81     16.66 o 
   2   0   0     5601.22     5277.35     96.49 o 
   3   0   0      886.60      921.07     20.11 o 
   4   0   0     1198.52     1256.90     54.69 o 
   5   0   0     1549.02     1590.57     53.80 o 
   6   0   0     1032.56     1134.95     32.90 o 
   7   0   0       41.02       41.37      7.75 o 
   8   0   0       21.58       13.13      7.65 o 
   1   1   0    13031.22    11764.48     17.54 o 
   2   1   0       22.35       17.71      2.47 o 
   3   1   0     1021.97      983.89     13.13 o 
   4   1   0      614.22      626.69     13.88 o 
   5   1   0      478.03      480.83     13.77 o 
   6   1   0       45.82       37.60      4.00 o 
   7   1   0       13.89       19.69      4.25 o 
   8   1   0        5.68       -0.33      5.18 o 
   0   2   0     7666.33     7405.78     62.51 o 
   1   2   0     5811.39     5641.18     31.13 o 
   2   2   0       50.16       39.29      2.64 o 
   3   2   0        0.82        2.12      3.73 o 
   4   2   0      408.33      372.19     10.37 o 
   5   2   0       21.17       15.55      3.26 o 
   6   2   0       94.20      115.68     10.49 o 
   7   2   0        5.99        7.57      3.70 o 
   8   2   0        0.18       -3.29      6.18 o 
   1   3   0     1192.37     1172.16     12.23 o 
   2   3   0      434.44      502.96      6.93 o 
   3   3   0      310.72      226.25      8.25 o 
   4   3   0      424.79      435.83      8.70 o 
   5   3   0      264.88      269.31     14.47 o 
   6   3   0      148.48      145.54      9.37 o 
   7   3   0       29.90       33.01      6.92 o 
   8   3   0        1.19        3.80      4.72 o 
   0   4   0     1598.78     1563.68     27.80 o 
   1   4   0      784.25      772.65     11.44 o 
   2   4   0       29.46       19.21      2.92 o 
   3   4   0      178.63      182.85      8.94 o 
   4   4   0        0.18        5.60      2.48 o 
   5   4   0        5.36       11.94      3.58 o 
   6   4   0       53.92       55.40      8.22 o 
   7   4   0        2.06        9.91      4.10 o 
   8   4   0        2.26       -0.01      6.51 o 
   1   5   0     2827.73     2727.89     19.02 o 
   2   5   0        5.73       15.77      2.86 o 
   3   5   0      578.81      566.94     11.94 o 
   4   5   0      248.47      248.73     14.17 o 
   5   5   0      200.35      208.47     11.42 o 
   6   5   0       64.27       61.80      5.63 o 
   7   5   0       14.87       21.61      5.72 o 
   8   5   0        0.39       15.25      9.42 o 
   0   6   0     1315.46     1303.27     17.51 o 
   1   6   0        4.10        4.38      2.23 o 
   2   6   0     2083.06     2098.39     30.65 o 
   3   6   0       86.93       94.67      8.58 o 
   4   6   0      221.87      195.58     11.96 o 
   5   6   0       60.34       53.98      6.96 o 
   6   6   0        6.57       16.17      6.26 o 
   7   6   0        7.16       16.23      6.33 o 
   1   7   0       28.53       32.14      3.27 o 
   2   7   0        0.06       -0.42      2.31 o 
   3   7   0       23.66       20.71      3.37 o 
   4   7   0       23.65       23.39      4.62 o 
   5   7   0        8.34       13.90      4.73 o 
   6   7   0        4.67        0.73      6.82 o 
   7   7   0        1.71       13.67      7.02 o 
   0   8   0       45.87       44.14      5.55 o 
   1   8   0      180.17      185.94     13.19 o 
   2   8   0      662.03      720.81     16.21 o 
   3   8   0       31.63       44.10      4.84 o 
   4   8   0      166.87      151.26     11.78 o 
   5   8   0       15.98       19.18      5.87 o 
   6   8   0        1.91       -2.88      5.75 o 
   7   8   0        2.50        5.64      7.29 o 
   1   9   0      235.00      248.03      9.98 o 
   2   9   0       36.13       46.85      5.98 o 
   3   9   0      193.29      189.42     13.32 o 
   4   9   0       11.93        9.19      4.19 o 
   5   9   0       10.50       20.44      6.70 o 
   6   9   0       20.45       13.11      6.05 o 
   0  10   0        1.37        6.47      3.83 o 
   1  10   0        0.08        9.45      3.26 o 
   2  10   0        0.90        4.07      2.23 o 
   3  10   0        2.74       -0.33      3.86 o 
   4  10   0        8.91       11.53      4.95 o 
   5  10   0        0.99        1.07      7.48 o 
   6  10   0        0.11        8.90      4.72 o 
   1  11   0      129.06      146.52     14.58 o 
   2  11   0      363.65      380.91     21.09 o 
   3  11   0      575.08      600.61     39.00 o 
   4  11   0        0.41        8.41      5.28 o 
   5  11   0       14.95       19.69      5.25 o 
   0  12   0      176.29      181.21     11.25 o 
   1  12   0       64.75       63.44      7.93 o 
   2  12   0      386.99      423.41     16.18 o 
   3  12   0       17.94       21.94      6.17 o 
   4  12   0       45.84       39.20      5.35 o 
   5  12   0        3.68       -0.30      9.45 o 
   1  13   0        0.12        4.06      4.57 o 
   2  13   0        0.05       -1.71      6.37 o 
   3  13   0        1.88        1.38      5.17 o 
   4  13   0        0.19       12.51      6.81 o 
   0  14   0        9.08       18.04      8.14 o 
   1  14   0        8.23        6.42      6.15 o 
   2  14   0       51.00       55.60      8.14 o 
   3  14   0        4.57       10.99      3.73 o 
   1  15   0        1.46       14.18      5.64 o 
  -8   1   1        0.12       14.38      4.38 o 
  -7   1   1       85.71       81.51      5.83 o 
  -6   1   1      517.13      538.35     11.77 o 
  -5   1   1       11.75        6.96      2.99 o 
  -4   1   1       56.64       55.41      4.20 o 
  -3   1   1     3156.22     3062.77     19.20 o 
  -2   1   1      462.81      477.20      6.40 o 
  -1   1   1    31830.59    25130.68     51.11 o 
   1   1   1     2470.64     2584.31     16.69 o 
   2   1   1      369.15      331.59      9.96 o 
   3   1   1     2419.43     2491.86     22.67 o 
   4   1   1     1599.03     1560.65     21.32 o 
   5   1   1       22.17       28.30      4.22 o 
   6   1   1        6.34        6.67      2.67 o 
   7   1   1       19.63       23.39      4.33 o 
   8   1   1        3.67       -1.08      5.04 o 
  -8   2   1       20.18       18.35      6.49 o 
  -7   2   1       82.19       78.85      9.58 o 
  -6   2   1      112.66      123.76     10.95 o 
  -5   2   1      206.55      185.61     13.79 o 
  -4   2   1      530.81      518.35     11.02 o 
  -3   2   1      154.98      142.25      5.77 o 
  -2   2   1     1449.01     1354.31     13.93 o 
  -1   2   1      154.16      140.61      2.51 o 
   0   2   1     8258.30     8025.68     42.71 o 
   1   2   1      554.31      495.19      6.57 o 
   2   2   1     1361.17     1245.34     12.17 o 
   3   2   1      491.12      472.03     10.45 o 
   4   2   1      707.84      700.87     13.89 o 
   5   2   1      101.26       96.83      4.66 o 
   6   2   1        0.66        7.31      2.93 o 
   7   2   1       96.36       90.65      7.92 o 
   8   2   1        4.93       12.71      5.56 o 
  -8   3   1        9.22        6.33      5.07 o 
  -7   3   1        1.87        9.81      3.91 o 
  -6   3   1        2.53        7.01      3.98 o 
  -5   3   1        9.77        8.13      6.31 o 
  -4   3   1       12.77       10.04      5.02 o 
  -3   3   1      127.72      110.62      6.81 o 
  -2   3   1      691.45      686.61      8.80 o 
  -1   3   1        7.03        9.51      2.14 o 
   0   3   1      459.09      444.79      6.42 o 
   1   3   1     1274.99     1284.61      9.76 o 
   2   3   1        5.89        0.13      3.65 o 
   3   3   1      368.81      361.97     13.91 o 
   4   3   1       68.75       64.17      5.90 o 
   5   3   1       49.73       56.96      6.28 o 
   6   3   1       21.54       15.61      4.81 o 
   7   3   1        0.08        1.43      5.29 o 
   8   3   1        0.81        3.66      5.46 o 
  -8   4   1       37.92       35.08      9.10 o 
  -7   4   1       36.03       26.07      5.87 o 
  -6   4   1      147.83      147.22     11.54 o 
  -5   4   1       24.39       29.50      6.44 o 
  -4   4   1      151.25      131.28      8.06 o 
  -3   4   1      919.34     1084.85     13.58 o 
  -2   4   1     6163.62     6320.05     38.98 o 
  -1   4   1        0.33        3.35      1.72 o 
   0   4   1     1664.24     1576.74     10.81 o 
   1   4   1       74.20       80.70      3.80 o 
   2   4   1       64.29       44.32      3.72 o 
   3   4   1     1297.46     1294.55     23.27 o 
   4   4   1      492.69      525.51     10.21 o 
   5   4   1      223.06      246.33     14.00 o 
   6   4   1       53.19       63.93      8.49 o 
   7   4   1       32.85       36.45      4.52 o 
   8   4   1        0.12       -8.23      9.29 o 
  -8   5   1        1.37        6.55      3.75 o 
  -7   5   1       51.63       38.67      6.30 o 
  -6   5   1        0.07        2.06      3.80 o 
  -5   5   1      108.68      117.35      9.13 o 
  -4   5   1       45.35       61.66      5.46 o 
  -3   5   1      579.40      553.91     12.52 o 
  -2   5   1       22.28       36.13      3.18 o 
  -1   5   1     3624.46     3850.69     44.76 o 
   0   5   1      289.92      270.93      5.03 o 
   1   5   1     1262.85     1281.94     10.31 o 
   2   5   1     1693.41     1815.16     18.50 o 
   3   5   1      216.69      222.31     11.76 o 
   4   5   1       44.49       36.43      4.70 o 
   5   5   1       91.85       93.48     11.68 o 
   6   5   1      103.51      118.53      9.18 o 
   7   5   1        1.33        9.21      3.97 o 
  -7   6   1        0.32        0.42      4.02 o 
  -6   6   1       37.32       31.76      5.47 o 
  -5   6   1       21.97       19.35      3.48 o 
  -4   6   1       15.49       27.34      4.30 o 
  -3   6   1       76.61       79.33      7.06 o 
  -2   6   1      554.81      551.25     10.58 o 
  -1   6   1        0.04        4.71      5.37 o 
   0   6   1      581.45      545.29     10.73 o 
   1   6   1      384.86      343.04      8.99 o 
   2   6   1      467.83      512.81     10.08 o 
   3   6   1        2.25        4.44      3.54 o 
   4   6   1        2.96        6.94      2.63 o 
   5   6   1       60.59       63.25      7.22 o 
   6   6   1       26.17       38.59      6.73 o 
   7   6   1        0.79        6.16      3.78 o 
  -7   7   1       19.63       24.99      6.01 o 
  -6   7   1        5.56       10.34      5.43 o 
  -5   7   1      442.97      459.64     27.23 o 
  -4   7   1       19.68       16.70      6.99 o 
  -3   7   1      792.73      894.16     20.67 o 
  -2   7   1        2.44        5.63      3.55 o 
  -1   7   1     1979.65     1971.70     31.86 o 
   0   7   1     2062.74     2166.61     29.02 o 
   1   7   1     3701.33     3974.51     50.10 o 
   2   7   1      567.28      546.96      8.33 o 
   3   7   1      474.37      496.91     17.77 o 
   4   7   1      208.94      241.24     13.88 o 
   5   7   1      113.05      141.12     11.03 o 
   6   7   1      159.88      170.78     13.67 o 
   7   7   1        7.54       12.99      4.55 o 
  -7   8   1        0.57        8.48      4.22 o 
  -6   8   1       15.85       10.80      5.03 o 
  -5   8   1        5.78        8.96      5.90 o 
  -4   8   1      204.18      232.91     22.27 o 
  -3   8   1       14.69       16.26      3.62 o 
  -2   8   1       87.87       82.07      6.05 o 
  -1   8   1      212.75      222.74      9.05 o 
   0   8   1      353.01      351.74      7.00 o 
   1   8   1       23.15       25.24      4.45 o 
   2   8   1      265.05      273.39     10.54 o 
   3   8   1       24.90       35.32      7.16 o 
   4   8   1        5.62        1.93      5.59 o 
   5   8   1      146.94      155.52     14.41 o 
   6   8   1       12.29       15.26      5.65 o 
   7   8   1        6.06       -0.41      6.09 o 
  -6   9   1        0.01        3.96      8.69 o 
  -5   9   1       69.30       81.23      7.82 o 
  -4   9   1        0.24        6.96      3.97 o 
  -3   9   1      131.55      136.11      9.11 o 
  -2   9   1       49.89       46.85      6.45 o 
  -1   9   1      258.84      249.55     27.20 o 
   0   9   1       12.02       12.87      2.92 o 
   1   9   1      136.38      132.76      6.83 o 
   2   9   1       58.80       58.92      4.46 o 
   3   9   1      109.25      108.86     12.34 o 
   4   9   1       28.95       25.52     12.05 o 
   5   9   1       54.40       71.17      9.87 o 
   6   9   1        4.88       13.46      5.98 o 
  -6  10   1       21.44       21.18      5.87 o 
  -5  10   1        7.35        9.56      4.33 o 
  -4  10   1      421.19      431.78     25.96 o 
  -3  10   1      126.03      124.15     12.10 o 
  -2  10   1      205.42      210.23     14.66 o 
  -1  10   1        0.22        4.75      2.85 o 
   0  10   1      289.25      313.91      9.36 o 
   1  10   1      191.07      194.60     12.98 o 
   2  10   1      589.42      627.88     14.95 o 
   3  10   1       28.71       39.76      6.30 o 
   4  10   1       26.55       23.91      6.08 o 
   5  10   1       74.46       80.75      7.21 o 
   6  10   1        5.42       10.69      6.33 o 
  -6  11   1        0.48        8.29      9.68 o 
  -5  11   1        4.05        3.56      5.17 o 
  -4  11   1       31.89       24.74      6.16 o 
  -3  11   1       29.56       20.23      4.14 o 
  -2  11   1       13.22       16.72      4.25 o 
  -1  11   1       33.45       30.12      3.44 o 
   0  11   1        2.02        2.69      2.77 o 
   1  11   1      115.70      133.13     16.31 o 
   2  11   1        6.95       19.27      5.47 o 
   3  11   1        2.38        9.14      4.05 o 
   4  11   1        3.95       14.18      7.23 o 
   5  11   1        0.01       -6.27      6.27 o 
  -5  12   1        0.57        2.20      4.78 o 
  -4  12   1       89.07       96.25      9.27 o 
  -3  12   1       25.19       31.31      6.84 o 
  -2  12   1       13.89       17.26      4.03 o 
  -1  12   1       22.85       21.62      4.04 o 
   0  12   1       79.73       78.12      6.81 o 
   1  12   1       88.59       86.23      7.56 o 
   2  12   1      107.56      112.91     11.83 o 
   3  12   1       15.14       20.56      5.17 o 
   4  12   1        9.42        2.61      6.66 o 
   5  12   1        4.67        8.44      6.68 o 
  -4  13   1        6.98        7.67      5.41 o 
  -3  13   1       62.00       55.41      8.55 o 
  -2  13   1        1.67        2.62      4.42 o 
  -1  13   1       54.69       61.30      6.56 o 
   0  13   1       25.27       22.58      4.57 o 
   1  13   1      136.15      134.58     13.63 o 
   2  13   1       19.75       19.50      5.10 o 
   3  13   1       18.43       15.66      6.01 o 
   4  13   1       13.69        6.64      5.11 o 
  -3  14   1        0.69       13.82      4.39 o 
  -2  14   1        0.17        4.52      3.82 o 
  -1  14   1        0.06        6.01      5.78 o 
   0  14   1        0.01        2.65      5.23 o 
   1  14   1        0.12        3.79      3.84 o 
   2  14   1        5.33        0.34      8.08 o 
   3  14   1        0.67        1.82      4.10 o 
  -1  15   1        0.26       -6.35      6.35 o 
   0  15   1       12.27       21.29      9.08 o 
   1  15   1       19.69       17.08      5.72 o 
  -8   0   2       78.98       73.08     11.34 o 
  -7   0   2       57.77       41.21      7.05 o 
  -6   0   2       36.14       23.19      8.23 o 
  -5   0   2      357.82      362.49     44.02 o 
  -4   0   2     2163.46     2176.70     51.87 o 
  -3   0   2       17.17        5.74      5.63 o 
  -2   0   2     9570.98     9447.22     47.22 o 
  -1   0   2     3720.91     3864.92     34.77 o 
   2   0   2       55.15       56.93      5.35 o 
   3   0   2     4212.77     4207.46     46.18 o 
   4   0   2      149.69      158.37     16.39 o 
   5   0   2      841.54      863.37     19.22 o 
   6   0   2        0.78        1.73      4.10 o 
   7   0   2      125.19       99.40     10.50 o 
   8   0   2        9.16        8.94      5.81 o 
  -8   1   2        1.04       -3.17      4.15 o 
  -7   1   2       11.21       14.31      4.23 o 
  -6   1   2       63.23       46.58      3.89 o 
  -5   1   2       15.47       15.03      3.06 o 
  -4   1   2        1.20        3.24      1.67 o 
  -3   1   2       79.23       79.23      4.76 o 
  -2   1   2      461.58      431.20      7.55 o 
  -1   1   2     1801.36     1806.80     11.52 o 
   1   1   2     2374.98     2324.44     15.58 o 
   2   1   2       27.96       39.04      3.24 o 
   3   1   2        0.47        0.97      2.63 o 
   4   1   2      327.28      343.73      9.54 o 
   5   1   2       35.74       37.84      3.98 o 
   6   1   2      214.49      198.30     11.32 o 
   7   1   2        5.08       19.40      5.08 o 
   8   1   2        0.05        7.16      3.91 o 
  -8   2   2       71.70       69.12      9.78 o 
  -7   2   2        0.62        2.60      3.42 o 
  -6   2   2       87.23       97.59      7.06 o 
  -5   2   2       51.81       50.04      4.24 o 
  -4   2   2      459.19      450.97      9.04 o 
  -3   2   2      861.32      839.07     15.55 o 
  -2   2   2     3609.21     3529.96     21.85 o 
  -1   2   2     7889.60     7691.66     79.23 o 
   0   2   2     6446.30     6188.99     33.77 o 
   1   2   2     4331.00     4448.97     22.35 o 
   2   2   2        1.42        1.09      1.34 o 
   3   2   2      267.75      220.59      8.67 o 
   4   2   2        5.93        6.40      2.79 o 
   5   2   2      564.56      562.74      9.70 o 
   6   2   2       61.65       63.19      7.33 o 
   7   2   2       23.82       21.84      4.34 o 
   8   2   2        1.42       13.81      5.81 o 
  -8   3   2       16.80       19.93      6.09 o 
  -7   3   2       50.55       57.55      6.37 o 
  -6   3   2       10.14       12.61      3.36 o 
  -5   3   2      479.16      476.67      8.99 o 
  -4   3   2      412.00      430.29     10.09 o 
  -3   3   2     3923.96     4075.83     40.43 o 
  -2   3   2       80.86       68.98      2.97 o 
  -1   3   2     1584.74     1582.14     13.41 o 
   0   3   2      876.29      934.72     10.09 o 
   1   3   2      724.93      641.14      8.23 o 
   2   3   2     1366.28     1290.59     13.06 o 
   3   3   2      898.26      967.72     14.62 o 
   4   3   2      663.67      662.57     14.76 o 
   5   3   2       15.37       13.20      6.54 o 
   6   3   2      257.38      288.75     15.32 o 
   7   3   2        8.80        8.31      5.24 o 
   8   3   2        3.20        8.30      5.51 o 
  -8   4   2        0.05        1.90      4.36 o 
  -7   4   2       24.42       23.39      4.42 o 
  -6   4   2        2.30        4.61      8.38 o 
  -5   4   2        0.34       -0.33      3.05 o 
  -4   4   2       77.24       73.72      5.06 o 
  -3   4   2       24.23       27.81      2.31 o 
  -2   4   2       60.22       57.22      5.63 o 
  -1   4   2        1.86       -2.63      2.63 o 
   0   4   2     1253.36     1299.72     16.37 o 
   1   4   2      447.27      443.57      6.58 o 
   2   4   2      223.39      207.13      8.05 o 
   3   4   2      209.05      226.57     14.31 o 
   4   4   2        5.23        5.46      4.89 o 
   5   4   2        0.42        5.08      4.94 o 
   6   4   2        1.76        8.67      3.03 o 
   7   4   2        3.17       13.33      4.87 o 
  -8   5   2        4.92        4.67      4.74 o 
  -7   5   2       29.51       15.33      6.72 o 
  -6   5   2        9.79       22.29      3.38 o 
  -5   5   2      298.48      284.95     22.28 o 
  -4   5   2       19.70       13.94      4.66 o 
  -3   5   2     1051.20     1088.92     16.77 o 
  -2   5   2      183.81      170.72      7.92 o 
  -1   5   2     2375.49     2301.49     17.73 o 
   0   5   2      377.34      355.54      6.46 o 
   1   5   2     1176.08     1126.64     11.11 o 
   2   5   2      382.33      344.84      7.14 o 
   3   5   2       89.05      103.84      5.62 o 
   4   5   2      539.19      569.61     16.44 o 
   5   5   2       61.50       66.91      6.82 o 
   6   5   2       25.05       32.42      4.90 o 
   7   5   2        0.40       13.11      5.49 o 
  -7   6   2        6.45       11.30      5.85 o 
  -6   6   2      150.27      160.48      9.76 o 
  -5   6   2       39.48       37.85      4.18 o 
  -4   6   2      515.56      481.34     16.37 o 
  -3   6   2       31.67       29.31      3.86 o 
  -2   6   2     1654.90     1726.83     23.15 o 
  -1   6   2      592.76      561.77     11.79 o 
   0   6   2     2885.87     2978.74     25.98 o 
   1   6   2      828.69      804.07     14.54 o 
   2   6   2     1629.71     1704.35     24.57 o 
   3   6   2      386.44      384.33     14.54 o 
   4   6   2       40.75       44.60      5.75 o 
   5   6   2       89.37      113.11     11.37 o 
   6   6   2        6.49        9.82      4.48 o 
   7   6   2       12.91       14.89      4.72 o 
  -7   7   2        8.88       16.60      9.57 o 
  -6   7   2        4.00        7.15      3.85 o 
  -5   7   2        0.05       -1.56      4.35 o 
  -4   7   2        4.34        2.52      2.41 o 
  -3   7   2       23.12       17.95      4.26 o 
  -2   7   2       69.58       70.74      4.94 o 
  -1   7   2       37.56       46.55      4.88 o 
   0   7   2        9.37       12.19      2.56 o 
   1   7   2        0.02        3.05      3.90 o 
   2   7   2       40.84       49.53      3.92 o 
   3   7   2        6.39        3.47      4.50 o 
   4   7   2        6.05       13.47      4.50 o 
   5   7   2        0.40        3.44      6.74 o 
   6   7   2        2.76       -2.39      5.60 o 
   7   7   2        1.21       -1.16      4.97 o 
  -7   8   2        0.02       16.65      4.84 o 
  -6   8   2       85.47       82.89      8.65 o 
  -5   8   2       48.83       44.17      5.13 o 
  -4   8   2      108.76      123.59     11.27 o 
  -3   8   2       19.78       19.74      3.35 o 
  -2   8   2      560.69      573.76     13.52 o 
  -1   8   2       35.74       33.58      3.85 o 
   0   8   2      788.33      809.10     12.76 o 
   1   8   2      252.23      226.23      7.01 o 
   2   8   2      513.44      519.98     12.64 o 
   3   8   2      295.10      321.76     17.38 o 
   4   8   2       83.82       90.78      9.30 o 
   5   8   2       73.99       77.79      7.30 o 
   6   8   2        8.72        4.22     11.92 o 
   7   8   2        3.32        7.50      7.87 o 
  -7   9   2       13.27       20.67      5.12 o 
  -6   9   2        0.71        6.11      4.58 o 
  -5   9   2      113.58      121.62     11.57 o 
  -4   9   2       10.99       17.08      5.56 o 
  -3   9   2      287.11      295.49     18.15 o 
  -2   9   2        6.48        8.43      2.52 o 
  -1   9   2      382.05      371.71     13.32 o 
   0   9   2       55.60       58.86      4.84 o 
   1   9   2      153.02      147.59      4.63 o 
   2   9   2      245.21      263.10     14.86 o 
   3   9   2      191.43      183.64     15.56 o 
   4   9   2      106.40      120.52     10.55 o 
   5   9   2       23.38       15.85      8.95 o 
   6   9   2       13.40       13.07      6.22 o 
  -6  10   2        1.13       -0.26      5.30 o 
  -5  10   2        3.37       12.94      5.67 o 
  -4  10   2       19.92       26.07      7.02 o 
  -3  10   2        7.11        0.35      5.36 o 
  -2  10   2        6.40        8.10      2.44 o 
  -1  10   2       29.62       42.76      5.02 o 
   0  10   2       30.05       31.07      5.70 o 
   1  10   2        0.52        2.87      3.66 o 
   2  10   2        7.09        2.89      5.15 o 
   3  10   2        1.64        0.86      7.99 o 
   4  10   2       19.78       18.37      7.74 o 
   5  10   2        7.86        3.94      7.41 o 
   6  10   2        1.90        4.11      6.71 o 
  -6  11   2        0.00        6.93      3.62 o 
  -5  11   2       62.16       56.74      8.94 o 
  -4  11   2       40.52       31.65      7.50 o 
  -3  11   2       31.76       39.98      6.80 o 
  -2  11   2       61.95       60.26      7.13 o 
  -1  11   2      297.97      293.91     12.48 o 
   0  11   2      129.82      115.18      9.70 o 
   1  11   2      172.26      175.89     13.75 o 
   2  11   2       75.98       85.27      8.13 o 
   3  11   2       25.98        9.66      8.68 o 
   4  11   2       63.32       74.53      7.68 o 
   5  11   2        1.73        0.79     45.20 o 
  -5  12   2        0.10        4.74      4.20 o 
  -4  12   2       15.25       15.95      4.17 o 
  -3  12   2        5.91        2.74      4.71 o 
  -2  12   2      139.59      129.26     11.71 o 
  -1  12   2       30.68       27.28      3.72 o 
   0  12   2       71.61       67.39      5.41 o 
   1  12   2      166.30      175.18     15.57 o 
   2  12   2       20.86       28.13      5.83 o 
   3  12   2      117.64      111.16     10.87 o 
   4  12   2       12.72       18.12      8.78 o 
   5  12   2        7.85       13.98      4.83 o 
  -4  13   2        0.01       -1.58      5.61 o 
  -3  13   2       11.10       11.19      4.98 o 
  -2  13   2        0.65        2.56      7.12 o 
  -1  13   2        2.17        9.23      3.58 o 
   0  13   2       13.47        8.38      3.24 o 
   1  13   2        0.41       -4.30      4.30 o 
   2  13   2       11.68        5.56      3.83 o 
   3  13   2       10.58        7.37      4.12 o 
   4  13   2        2.85        3.21      5.30 o 
  -3  14   2        5.73        6.77      8.00 o 
  -2  14   2       19.93       12.10      6.65 o 
  -1  14   2       50.69       41.44      5.82 o 
   0  14   2       26.36       25.88      6.87 o 
   1  14   2       35.75       32.17      5.87 o 
   2  14   2        6.74        7.70      4.55 o 
   3  14   2       26.10       16.87      7.17 o 
  -1  15   2        1.74       -4.95     13.50 o 
   0  15   2        1.95        6.80      6.84 o 
   1  15   2        1.35        1.21      4.71 o 
  -8   1   3        4.29       17.16      5.30 o 
  -7   1   3       44.29       56.82      6.11 o 
  -6   1   3        5.38        5.28      2.47 o 
  -5   1   3     1083.45     1100.03     19.86 o 
  -4   1   3      389.13      345.74     10.28 o 
  -3   1   3      567.08      511.59     11.16 o 
  -2   1   3     1759.70     1771.79     14.25 o 
   0   1   3     8093.77     7502.87     51.93 o 
   1   1   3      532.34      580.23      6.56 o 
   2   1   3     3672.38     3512.67     25.18 o 
   3   1   3        0.28        3.00      2.31 o 
   4   1   3     2176.86     2312.62     24.80 o 
   5   1   3       71.29       91.64      6.00 o 
   6   1   3       21.68       26.68      4.34 o 
   7   1   3        2.39        5.08      4.52 o 
   8   1   3       18.57       29.33      4.91 o 
  -8   2   3       26.87       29.19      5.37 o 
  -7   2   3        3.88        2.47      7.99 o 
  -6   2   3      135.50      114.95      8.07 o 
  -5   2   3       45.61       46.49      4.61 o 
  -4   2   3      742.82      720.67     13.11 o 
  -3   2   3      719.25      683.43     16.14 o 
  -2   2   3     2318.10     2300.09     18.14 o 
  -1   2   3     8008.15     7786.38     49.88 o 
   0   2   3    13863.91    12796.15     46.35 o 
   1   2   3     1825.13     1897.21      9.57 o 
   2   2   3        0.81        1.27      3.12 o 
   3   2   3     2964.84     3159.12     25.19 o 
   4   2   3       43.28       46.51      3.45 o 
   5   2   3      853.10      876.12     16.49 o 
   6   2   3       24.47       23.47      3.80 o 
   7   2   3       14.52        8.73      2.86 o 
   8   2   3        5.06        4.97      7.51 o 
  -8   3   3        5.70        5.72      5.95 o 
  -7   3   3       11.33       11.11      3.07 o 
  -6   3   3       94.91      105.89      9.56 o 
  -5   3   3       38.53       35.36      4.13 o 
  -4   3   3      370.73      387.15      9.82 o 
  -3   3   3        2.51        2.92      2.03 o 
  -2   3   3       30.52       32.96      5.90 o 
  -1   3   3      374.41      325.53      6.75 o 
   0   3   3      309.82      308.89      4.42 o 
   1   3   3     1916.22     1926.77     21.72 o 
   2   3   3        0.56        0.97      1.87 o 
   3   3   3        3.52        6.02      2.46 o 
   4   3   3        8.88        6.81      6.43 o 
   5   3   3       35.58       40.28      4.47 o 
   6   3   3       75.56       70.84      6.98 o 
   7   3   3        0.07       -0.56      8.31 o 
  -8   4   3       11.97       15.15      5.06 o 
  -7   4   3        0.33       -4.34      5.44 o 
  -6   4   3      179.83      195.56     11.44 o 
  -5   4   3       37.00       29.13      5.23 o 
  -4   4   3      804.93      847.82     12.19 o 
  -3   4   3      312.68      303.43      7.22 o 
  -2   4   3     3024.55     2986.41     20.59 o 
  -1   4   3     1364.43     1241.74     17.97 o 
   0   4   3       45.96       55.95      3.81 o 
   1   4   3      730.46      644.49     11.70 o 
   2   4   3      297.77      257.39     13.89 o 
   3   4   3     1028.22     1039.60     27.99 o 
   4   4   3       46.21       54.30      5.81 o 
   5   4   3      157.22      191.64     12.42 o 
   6   4   3        6.78        9.74      4.47 o 
   7   4   3        6.43        5.84      4.79 o 
  -8   5   3        0.07       11.40      5.29 o 
  -7   5   3       12.06       11.22      5.52 o 
  -6   5   3       26.29       27.75      5.37 o 
  -5   5   3        1.92        2.01      4.84 o 
  -4   5   3       51.71       53.08      4.40 o 
  -3   5   3     1023.58     1009.81     23.63 o 
  -2   5   3      903.07      940.73     11.21 o 
  -1   5   3      373.69      378.67      7.24 o 
   0   5   3     3005.17     3115.96     19.62 o 
   1   5   3       72.33       66.73      4.25 o 
   2   5   3     1146.82     1145.82     12.83 o 
   3   5   3       41.27       49.58      5.41 o 
   4   5   3      264.36      243.95     13.31 o 
   5   5   3       28.20       19.60      4.96 o 
   6   5   3      118.03      113.65      8.89 o 
   7   5   3        0.14       10.88      4.70 o 
  -8   6   3        0.16        7.25      6.29 o 
  -7   6   3        2.66       -4.00      5.39 o 
  -6   6   3       52.21       46.38      6.43 o 
  -5   6   3       22.58       10.08      3.83 o 
  -4   6   3        5.48        4.47      2.94 o 
  -3   6   3       25.01       32.76      4.05 o 
  -2   6   3     1018.42     1038.19     15.41 o 
  -1   6   3      128.72       90.76      5.80 o 
   0   6   3       17.00        9.79      2.80 o 
   1   6   3      133.33      107.42      4.88 o 
   2   6   3      147.27      151.27      8.00 o 
   3   6   3      293.00      359.24     19.51 o 
   4   6   3       48.81       60.93     15.67 o 
   5   6   3       10.81       10.72      4.78 o 
   6   6   3        0.09        2.43      5.73 o 
   7   6   3        0.03       -0.37      4.55 o 
  -7   7   3       46.63       47.14      6.92 o 
  -6   7   3        1.60       14.10      3.61 o 
  -5   7   3       77.04       74.76      7.29 o 
  -4   7   3       26.53       26.98      6.65 o 
  -3   7   3      538.61      533.25     12.42 o 
  -2   7   3     1053.79     1107.67     14.29 o 
  -1   7   3     1243.96     1291.80     18.92 o 
   0   7   3     1808.17     1948.82     29.14 o 
   1   7   3      472.50      477.07     14.23 o 
   2   7   3      885.88      901.36     19.47 o 
   3   7   3       13.77       11.56      3.81 o 
   4   7   3      408.86      476.99     23.38 o 
   5   7   3        2.56       11.70      6.82 o 
   6   7   3       73.13       98.28     10.35 o 
   7   7   3        2.75        1.06      4.49 o 
  -7   8   3        0.14       13.04      5.81 o 
  -6   8   3       36.23       19.96      6.49 o 
  -5   8   3        1.79        7.30      3.63 o 
  -4   8   3      177.56      169.48     13.28 o 
  -3   8   3       54.11       51.86      5.66 o 
  -2   8   3        2.58        0.44      2.57 o 
  -1   8   3       64.78       70.31      5.67 o 
   0   8   3      229.06      207.90     14.39 o 
   1   8   3      182.36      171.30      7.25 o 
   2   8   3      120.56      123.48      9.76 o 
   3   8   3        0.80        7.24      4.12 o 
   4   8   3       27.07       20.52     10.28 o 
   5   8   3       35.19       33.54     10.65 o 
   6   8   3        0.85       -1.44      6.39 o 
  -7   9   3        0.75       15.75     15.75 o 
  -6   9   3       23.16       23.65      6.54 o 
  -5   9   3       13.39        8.27      4.78 o 
  -4   9   3       35.23       30.93      4.50 o 
  -3   9   3      126.02      111.92     11.68 o 
  -2   9   3        8.72        5.29      4.47 o 
  -1   9   3        3.12        2.84      3.63 o 
   0   9   3      367.20      345.11     14.32 o 
   1   9   3        4.65        6.46      4.81 o 
   2   9   3      418.41      435.83     28.33 o 
   3   9   3      179.39      205.63     11.08 o 
   4   9   3       50.88       67.91      9.33 o 
   5   9   3        1.39       15.64      5.31 o 
   6   9   3       14.78       15.87      5.38 o 
  -6  10   3       28.02       33.33      6.85 o 
  -5  10   3        3.58        4.12      5.55 o 
  -4  10   3      126.24      132.41     13.96 o 
  -3  10   3      113.73      111.68      8.36 o 
  -2  10   3      243.44      233.87     11.87 o 
  -1  10   3       43.03       40.26      6.38 o 
   0  10   3       75.25       74.51      5.41 o 
   1  10   3      749.68      757.24     28.77 o 
   2  10   3      265.22      273.94     19.67 o 
   3  10   3      141.52      154.56     11.76 o 
   4  10   3        0.39        6.07      4.11 o 
   5  10   3       55.80       47.65      7.10 o 
   6  10   3        4.59       11.45      6.56 o 
  -6  11   3        1.64       14.31      6.64 o 
  -5  11   3        0.71        8.10      6.93 o 
  -4  11   3        2.95       10.38      4.36 o 
  -3  11   3       65.15       58.49      7.74 o 
  -2  11   3        0.36        9.79      3.58 o 
  -1  11   3       33.90       30.86      5.65 o 
   0  11   3       13.82       13.79      2.88 o 
   1  11   3       31.47       37.61      5.43 o 
   2  11   3       81.84       87.73      9.64 o 
   3  11   3        8.14       12.28      6.12 o 
   4  11   3        3.69        7.46      8.54 o 
   5  11   3        2.76       -2.32      5.70 o 
  -5  12   3        5.41        8.15      5.10 o 
  -4  12   3       49.69       64.15     11.27 o 
  -3  12   3       12.17       24.04     10.19 o 
  -2  12   3       24.01       21.74      3.94 o 
  -1  12   3       84.63       71.83      6.27 o 
   0  12   3       18.28       22.01      4.02 o 
   1  12   3      181.82      212.26     15.52 o 
   2  12   3       17.85        6.92      5.20 o 
   3  12   3       18.75       23.18      5.46 o 
   4  12   3        6.57       12.79      8.32 o 
  -4  13   3        3.28       -1.11      5.35 o 
  -3  13   3       67.33       67.49     10.11 o 
  -2  13   3       17.76       11.83      4.81 o 
  -1  13   3       12.78        9.62      3.39 o 
   0  13   3      159.36      154.41     10.34 o 
   1  13   3       41.00       51.51      6.12 o 
   2  13   3      139.42      138.68     12.05 o 
   3  13   3       26.25       17.73      8.46 o 
   4  13   3        1.03        9.74      6.14 o 
  -3  14   3        7.37        2.77      3.84 o 
  -2  14   3       18.83       16.02      6.23 o 
  -1  14   3        3.00        3.11      5.61 o 
   0  14   3        0.14       10.79      4.49 o 
   1  14   3        0.67        8.66      8.76 o 
   2  14   3        0.15        5.40      3.95 o 
   3  14   3        5.14       18.47      8.49 o 
  -1  15   3        0.80       -7.81      7.81 o 
   0  15   3       13.04        9.52     16.79 o 
   1  15   3        9.42       18.25      6.18 o 
  -8   0   4       85.58       67.05     11.59 o 
  -7   0   4        3.39        5.94     10.94 o 
  -6   0   4       23.22       23.81      6.25 o 
  -5   0   4       33.42       44.20      5.51 o 
  -4   0   4     1042.13     1006.67     24.74 o 
  -3   0   4     1272.44     1279.53     18.16 o 
  -2   0   4     4359.08     4235.09     32.87 o 
   0   0   4     1727.76     1544.65     13.06 o 
   1   0   4     1431.49     1278.10     15.02 o 
   2   0   4      527.68      544.56     10.75 o 
   3   0   4     4972.82     5241.72     73.03 o 
   4   0   4       11.63       11.29      3.81 o 
   5   0   4      307.29      323.40     16.51 o 
   6   0   4       53.70       81.51     14.15 o 
   7   0   4       72.72       70.11     22.49 o 
  -8   1   4        2.62        4.87      4.68 o 
  -7   1   4       26.20       23.40      3.66 o 
  -6   1   4        7.20       11.76      3.10 o 
  -5   1   4      220.84      217.07     19.24 o 
  -4   1   4      225.46      227.04      9.72 o 
  -3   1   4     2296.58     2476.94     29.56 o 
  -2   1   4       78.82       73.26      4.88 o 
  -1   1   4     3161.36     3286.33     34.03 o 
   0   1   4      356.53      337.57      7.79 o 
   1   1   4     2468.94     2454.48     14.85 o 
   2   1   4     2276.13     2300.03     20.63 o 
   3   1   4      321.11      343.51     20.23 o 
   4   1   4      485.84      486.98     11.24 o 
   5   1   4       38.77       41.47      4.24 o 
   6   1   4       29.25       32.16      4.21 o 
   7   1   4        2.01        1.81      3.76 o 
  -8   2   4       16.10       10.16      4.97 o 
  -7   2   4        0.12        8.23      3.41 o 
  -6   2   4      131.84      108.64      6.98 o 
  -5   2   4      183.14      184.72      9.29 o 
  -4   2   4        2.67        7.55      1.84 o 
  -3   2   4     1989.94     2171.29     26.73 o 
  -2   2   4     1126.18     1134.12     13.88 o 
  -1   2   4       43.70       43.85      2.75 o 
   0   2   4    27293.43    25301.71     74.94 o 
   1   2   4       93.86       92.17      3.83 o 
   2   2   4      692.24      720.26     12.01 o 
   3   2   4     1805.45     1934.66     27.50 o 
   4   2   4        1.29        6.12      1.71 o 
   5   2   4       27.83       23.33      5.69 o 
   6   2   4      141.42      121.37     10.97 o 
   7   2   4        2.62        6.59      8.93 o 
  -8   3   4        0.02       -1.03      3.60 o 
  -7   3   4      119.16      123.33      8.98 o 
  -6   3   4        0.55        1.10      2.78 o 
  -5   3   4       25.70       20.47      2.74 o 
  -4   3   4     1465.40     1486.16     23.16 o 
  -3   3   4      895.82      896.76     12.85 o 
  -2   3   4     2957.39     2830.03     21.76 o 
  -1   3   4     1961.38     1996.94     16.88 o 
   0   3   4     1711.16     1756.19     12.55 o 
   1   3   4      450.01      464.31      7.78 o 
   2   3   4     3232.02     3515.28     51.97 o 
   3   3   4       30.93       34.48      3.12 o 
   4   3   4      633.28      679.05     16.21 o 
   5   3   4        3.29        2.64      3.74 o 
   6   3   4       32.02       24.30      4.65 o 
   7   3   4       26.23       14.74      5.65 o 
  -8   4   4        0.57        1.64      3.75 o 
  -7   4   4        4.82        8.23      3.23 o 
  -6   4   4       58.89       54.62      5.51 o 
  -5   4   4        6.67        7.43      2.35 o 
  -4   4   4       26.55       19.63      3.12 o 
  -3   4   4        1.14        6.16      2.75 o 
  -2   4   4       44.37       42.52      5.07 o 
  -1   4   4       23.94       25.83      3.73 o 
   0   4   4     4002.42     4238.18     29.19 o 
   1   4   4      255.14      253.14      6.52 o 
   2   4   4      687.56      730.15     16.28 o 
   3   4   4      256.01      259.99      9.38 o 
   4   4   4       39.39       44.83      5.57 o 
   5   4   4        8.34        5.02      2.20 o 
   6   4   4        8.49       16.90      4.49 o 
   7   4   4        1.35       -1.63      3.55 o 
  -8   5   4        0.01        0.21      5.34 o 
  -7   5   4       35.20       28.29      5.19 o 
  -6   5   4       60.41       42.23      5.46 o 
  -5   5   4      166.35      189.06      8.88 o 
  -4   5   4      454.28      477.43     10.30 o 
  -3   5   4     1197.00     1239.17     22.32 o 
  -2   5   4      952.05      875.99     13.59 o 
  -1   5   4       19.27       22.18      2.61 o 
   0   5   4     4375.63     4489.53     33.30 o 
   1   5   4      399.39      383.53     12.64 o 
   2   5   4     3195.07     3349.66     53.53 o 
   3   5   4        7.29        4.64      6.07 o 
   4   5   4       84.39      112.90      9.69 o 
   5   5   4       79.89       77.66      8.83 o 
   6   5   4       64.82       52.47      6.34 o 
   7   5   4       17.94       21.47      5.73 o 
  -8   6   4       13.37       18.78      9.63 o 
  -7   6   4        0.77        0.50      5.97 o 
  -6   6   4      204.32      191.80     13.41 o 
  -5   6   4       90.93       91.48      7.41 o 
  -4   6   4      269.30      221.79     15.93 o 
  -3   6   4     1658.14     1757.50     22.06 o 
  -2   6   4     1624.19     1676.24     25.52 o 
  -1   6   4     4162.59     4515.14     42.45 o 
   0   6   4     1866.00     1938.01     17.45 o 
   1   6   4     4311.57     4466.84     68.61 o 
   2   6   4      189.26      187.05      8.13 o 
   3   6   4     1427.54     1526.98     43.01 o 
   4   6   4       41.18       56.17      6.66 o 
   5   6   4      334.26      359.60     20.04 o 
   6   6   4        2.00       -2.01      4.34 o 
   7   6   4       10.78       15.07      5.90 o 
  -7   7   4        4.84        6.52      4.35 o 
  -6   7   4        0.03        1.11      3.10 o 
  -5   7   4       44.77       34.46      4.38 o 
  -4   7   4       19.90       13.49      3.67 o 
  -3   7   4        5.67        8.32      2.65 o 
  -2   7   4      331.47      381.87     11.76 o 
  -1   7   4      167.40      186.85      9.45 o 
   0   7   4      136.90      147.09     10.15 o 
   1   7   4       10.93        7.67      2.95 o 
   2   7   4        0.61        3.06      2.10 o 
   3   7   4        3.09        7.38      4.10 o 
   4   7   4      126.92      108.57     13.12 o 
   5   7   4        2.38        7.42      6.86 o 
   6   7   4        5.95        7.17      8.04 o 
   7   7   4        0.05       14.95      8.18 o 
  -7   8   4        2.50       11.98      5.66 o 
  -6   8   4       73.29       71.53     12.95 o 
  -5   8   4       36.61       37.57      8.21 o 
  -4   8   4      233.98      238.05     21.14 o 
  -3   8   4       10.98       10.25      2.66 o 
  -2   8   4       78.36       66.72      7.18 o 
  -1   8   4      352.36      325.70      8.00 o 
   0   8   4      107.73      110.29      8.47 o 
   1   8   4     1310.58     1370.69     26.84 o 
   2   8   4      261.16      271.02     10.92 o 
   3   8   4       65.62       77.40      8.31 o 
   4   8   4        9.09        7.67      7.70 o 
   5   8   4       76.36      110.15     17.00 o 
   6   8   4        0.13       10.75      6.39 o 
  -7   9   4        7.58       14.93     16.08 o 
  -6   9   4        5.84        0.14      5.28 o 
  -5   9   4      153.88      137.46     12.81 o 
  -4   9   4        0.34        6.84      3.15 o 
  -3   9   4        4.41        2.20      2.67 o 
  -2   9   4      268.75      281.35     10.47 o 
  -1   9   4       74.53       78.18      5.30 o 
   0   9   4      589.61      597.50     12.91 o 
   1   9   4      322.78      330.32     11.40 o 
   2   9   4        9.53       -1.72      4.78 o 
   3   9   4       17.07       14.36      7.75 o 
   4   9   4      175.97      174.62     16.92 o 
   5   9   4        6.96        3.09      6.26 o 
   6   9   4       27.44       38.65      7.25 o 
  -6  10   4       18.63       22.49      4.98 o 
  -5  10   4        1.01        3.49      4.32 o 
  -4  10   4       10.14       13.45      4.53 o 
  -3  10   4        9.60       12.86      7.88 o 
  -2  10   4       16.64        9.13      3.43 o 
  -1  10   4       24.46       26.84      3.95 o 
   0  10   4       62.24       61.25      4.39 o 
   1  10   4       41.02       37.93      6.32 o 
   2  10   4       71.02       64.12      7.12 o 
   3  10   4       22.97       34.67      7.45 o 
   4  10   4        5.26        2.17      9.98 o 
   5  10   4        1.50        1.80      4.59 o 
  -6  11   4       11.34       13.93      7.45 o 
  -5  11   4      100.29      106.24      9.73 o 
  -4  11   4       17.04       13.09      3.66 o 
  -3  11   4      133.41      133.92     11.79 o 
  -2  11   4      132.09      127.46      9.08 o 
  -1  11   4      100.57      103.81      8.56 o 
   0  11   4      447.56      443.26     15.37 o 
   1  11   4       77.89       86.65      9.67 o 
   2  11   4      194.27      181.20     17.42 o 
   3  11   4        8.78        3.05      5.68 o 
   4  11   4      100.76      107.70     14.17 o 
   5  11   4        1.39        3.16      5.35 o 
  -5  12   4        0.05        5.61      4.17 o 
  -4  12   4       11.93       13.82      5.09 o 
  -3  12   4       17.52       20.65      5.17 o 
  -2  12   4       16.34       22.34      4.44 o 
  -1  12   4      146.10      146.82      8.59 o 
   0  12   4       33.16       32.59      5.42 o 
   1  12   4      162.63      176.78     16.46 o 
   2  12   4       10.06       10.30      5.79 o 
   3  12   4       16.02       21.48      5.11 o 
   4  12   4        7.63       14.26      5.04 o 
  -4  13   4        5.77        4.46      4.47 o 
  -3  13   4        9.71        8.46      4.81 o 
  -2  13   4       37.37       39.21      6.54 o 
  -1  13   4        0.56        3.25      3.80 o 
   0  13   4       54.49       48.04      5.75 o 
   1  13   4        2.31        4.16      4.81 o 
   2  13   4        4.29       -4.86      6.11 o 
   3  13   4       14.71       14.49      6.56 o 
  -3  14   4        2.99        8.18      7.26 o 
  -2  14   4       15.22        7.97      6.37 o 
  -1  14   4      116.59       98.80     16.56 o 
   0  14   4        0.66        3.41      6.00 o 
   1  14   4       52.57       48.52      8.58 o 
   2  14   4        0.02        4.85      6.03 o 
  -1  15   4        2.42        5.30      6.16 o 
   0  15   4       17.99       15.50      8.92 o 
  -8   1   5       11.52        3.45      5.63 o 
  -7   1   5        7.80       10.56      4.00 o 
  -6   1   5      229.57      239.26     13.14 o 
  -5   1   5      167.40      164.13      8.63 o 
  -4   1   5     1935.88     1990.72     28.76 o 
  -3   1   5      831.12      908.90      9.15 o 
  -2   1   5      136.49       91.54      4.90 o 
  -1   1   5        0.23        3.92      1.92 o 
   0   1   5     8570.74     8175.34     44.16 o 
   1   1   5      150.03      147.50      5.82 o 
   2   1   5     5171.01     5346.80     30.26 o 
   3   1   5      304.81      297.05     12.07 o 
   4   1   5      217.79      221.08     12.58 o 
   5   1   5       51.87       39.82      4.28 o 
   6   1   5      229.07      239.14     19.32 o 
   7   1   5        8.01       10.45      3.53 o 
  -8   2   5       11.33       12.43      3.45 o 
  -7   2   5        4.52        6.99      3.33 o 
  -6   2   5        6.57        4.02      2.63 o 
  -5   2   5      858.02      887.32     16.88 o 
  -4   2   5     1177.60     1250.64     22.27 o 
  -3   2   5      366.28      365.59      9.55 o 
  -2   2   5       32.21       39.41      4.24 o 
  -1   2   5       73.14       58.52      2.82 o 
   0   2   5      148.63      149.47      4.01 o 
   1   2   5     1848.38     1813.69     20.53 o 
   2   2   5      120.39      125.09      6.73 o 
   3   2   5     1132.42     1118.47     18.21 o 
   4   2   5        2.08        1.74      2.23 o 
   5   2   5       62.30       71.86      7.74 o 
   6   2   5      104.28      110.62     10.13 o 
   7   2   5       16.24       11.12      6.21 o 
  -8   3   5        1.57        3.96      3.53 o 
  -7   3   5        3.84       12.89      4.45 o 
  -6   3   5      239.36      205.89     11.14 o 
  -5   3   5      259.94      268.43      8.02 o 
  -4   3   5      235.59      248.98      9.40 o 
  -3   3   5        6.33        8.12      2.03 o 
  -2   3   5       13.47        4.91      3.48 o 
  -1   3   5        1.12        6.92      1.84 o 
   0   3   5     3444.39     3435.25     31.03 o 
   1   3   5       14.06       21.45      1.78 o 
   2   3   5      567.81      547.67     11.57 o 
   3   3   5       60.48       62.83      3.74 o 
   4   3   5        5.42        6.14      5.65 o 
   5   3   5       14.77       15.35      4.86 o 
   6   3   5       19.06       27.25      9.08 o 
   7   3   5       11.17       12.88      4.93 o 
  -8   4   5       20.48       26.47      9.56 o 
  -7   4   5       24.26       22.09      5.35 o 
  -6   4   5      113.94      116.87      8.63 o 
  -5   4   5      571.76      594.41     11.39 o 
  -4   4   5      530.43      519.53     20.60 o 
  -3   4   5     3392.44     3533.69     30.69 o 
  -2   4   5      658.32      611.42     12.78 o 
  -1   4   5     5552.09     5528.03     33.90 o 
   0   4   5      308.81      319.43      6.20 o 
   1   4   5     2925.31     2744.46     26.21 o 
   2   4   5      107.81      114.84      7.62 o 
   3   4   5     1343.58     1449.15     19.07 o 
   4   4   5      171.89      163.78     20.74 o 
   5   4   5      300.43      344.67     17.82 o 
   6   4   5       28.62       19.75     12.56 o 
   7   4   5        3.48        3.63      5.38 o 
  -8   5   5        8.94        0.79     14.76 o 
  -7   5   5       19.24       19.00      3.53 o 
  -6   5   5        1.13        4.07      4.01 o 
  -5   5   5        0.39        5.91      5.10 o 
  -4   5   5      412.44      418.31     12.80 o 
  -3   5   5      576.34      574.76     14.85 o 
  -2   5   5     3026.74     3159.42     31.68 o 
  -1   5   5      196.01      211.56      7.06 o 
   0   5   5      562.92      527.23     11.18 o 
   1   5   5     1327.12     1366.13     14.64 o 
   2   5   5     1147.83     1201.21     20.96 o 
   3   5   5      154.12      172.05     13.47 o 
   4   5   5      212.48      216.99     14.15 o 
   5   5   5       63.49       59.56      9.67 o 
   6   5   5        0.18        9.07      3.86 o 
   7   5   5        1.60       10.58      6.26 o 
  -8   6   5        4.50        0.44      8.29 o 
  -7   6   5       17.89       11.53      3.58 o 
  -6   6   5       25.20       20.19      4.23 o 
  -5   6   5        6.03        5.75      2.94 o 
  -4   6   5      180.88      175.73     10.03 o 
  -3   6   5        6.67        4.71      4.89 o 
  -2   6   5       34.28       34.29      4.08 o 
  -1   6   5      650.80      638.36     12.67 o 
   0   6   5        6.99        6.26      2.10 o 
   1   6   5     1211.47     1219.18     20.08 o 
   2   6   5      275.15      271.57     12.81 o 
   3   6   5        1.46       -1.70      7.22 o 
   4   6   5       73.79       72.60      7.73 o 
   5   6   5       63.69       69.58     12.07 o 
   6   6   5        4.93       12.08      4.35 o 
   7   6   5        0.68        2.83      6.64 o 
  -7   7   5        7.12       12.52      4.70 o 
  -6   7   5       27.66       24.82      4.77 o 
  -5   7   5       87.52       80.40      7.27 o 
  -4   7   5      162.01      167.29      9.13 o 
  -3   7   5      253.97      233.05     16.15 o 
  -2   7   5     1374.96     1379.95     19.58 o 
  -1   7   5       75.93       85.77      5.48 o 
   0   7   5     2418.73     2644.40     34.84 o 
   1   7   5       50.06       39.48      5.34 o 
   2   7   5     1026.19     1073.20     28.99 o 
   3   7   5       94.19      101.16     10.40 o 
   4   7   5      263.70      296.39     27.62 o 
   5   7   5       63.45       74.12      8.03 o 
   6   7   5        7.68       12.50      4.71 o 
  -7   8   5        1.10        5.02      5.38 o 
  -6   8   5       42.69       29.79      5.66 o 
  -5   8   5        6.48        2.49      4.00 o 
  -4   8   5        8.17        9.37      5.19 o 
  -3   8   5      479.76      522.46     13.93 o 
  -2   8   5      141.44      148.86     10.43 o 
  -1   8   5      328.07      337.55     12.04 o 
   0   8   5       72.41       69.24      5.14 o 
   1   8   5      166.51      176.20     13.07 o 
   2   8   5       10.07        7.37      5.67 o 
   3   8   5      165.53      171.82     15.32 o 
   4   8   5       24.63       35.93      5.95 o 
   5   8   5       38.03       40.86      6.79 o 
   6   8   5        0.32       -5.69      7.41 o 
  -7   9   5        1.27        6.83      6.60 o 
  -6   9   5        0.34        9.40      4.53 o 
  -5   9   5        5.58        0.14      5.31 o 
  -4   9   5        8.79        4.28      2.51 o 
  -3   9   5       49.54       48.44      4.99 o 
  -2   9   5      220.06      209.97     12.17 o 
  -1   9   5        0.15        4.06      2.91 o 
   0   9   5       20.53       17.68      6.39 o 
   1   9   5       15.83       13.39      4.40 o 
   2   9   5        1.33        5.24      4.47 o 
   3   9   5       37.11       24.03      8.80 o 
   4   9   5       31.03       47.18      8.45 o 
   5   9   5        7.24       16.45      4.88 o 
   6   9   5        0.12       19.83      5.85 o 
  -6  10   5       40.97       36.66     11.76 o 
  -5  10   5        1.79        7.00      3.97 o 
  -4  10   5        1.60       -3.56      5.59 o 
  -3  10   5      229.08      239.88     12.83 o 
  -2  10   5       55.95       45.21      4.70 o 
  -1  10   5      207.96      177.40     12.72 o 
   0  10   5       30.94       26.29      4.04 o 
   1  10   5      119.33      112.94      8.82 o 
   2  10   5       11.30       19.37      8.97 o 
   3  10   5      135.74      148.07     12.16 o 
   4  10   5       12.43       27.76      5.93 o 
   5  10   5       13.38       10.82      4.61 o 
  -6  11   5        0.08        4.59     10.97 o 
  -5  11   5        0.25       -3.16      4.65 o 
  -4  11   5        1.55        8.36      3.74 o 
  -3  11   5        0.22        5.04      5.16 o 
  -2  11   5       18.89       26.19      7.45 o 
  -1  11   5       29.67       16.69      4.00 o 
   0  11   5       20.26       12.16      5.47 o 
   1  11   5        1.69        8.20      5.51 o 
   2  11   5        8.32       13.72      3.64 o 
   3  11   5        6.92        6.21      4.04 o 
   4  11   5       14.27       13.35      5.73 o 
   5  11   5        2.67       11.64      6.94 o 
  -5  12   5        0.16        7.34      7.73 o 
  -4  12   5        0.05        6.96      4.61 o 
  -3  12   5       57.56       62.13     12.75 o 
  -2  12   5        0.27        3.39      2.73 o 
  -1  12   5      220.39      231.47     14.38 o 
   0  12   5        3.32        9.45      4.13 o 
   1  12   5       83.92      105.61      8.37 o 
   2  12   5       14.68       12.50      4.24 o 
   3  12   5       39.57       43.13      7.92 o 
   4  12   5        6.94       -2.84      7.09 o 
  -4  13   5        8.89        3.16      4.55 o 
  -3  13   5        2.45        4.16      5.20 o 
  -2  13   5      204.25      156.45     26.58 o 
  -1  13   5       25.64       20.04      4.67 o 
   0  13   5      133.77      111.45     10.38 o 
   1  13   5        0.55        5.95      6.39 o 
   2  13   5       56.45       78.75     12.20 o 
   3  13   5       18.30        6.04      5.05 o 
  -3  14   5        0.06        9.71      6.48 o 
  -2  14   5        0.11        9.58      5.25 o 
  -1  14   5        4.42        2.26      3.79 o 
   0  14   5        1.86        5.69      4.24 o 
   1  14   5        5.92        8.68      4.22 o 
   2  14   5        2.28       10.67      6.29 o 
  -1  15   5        0.14        5.74      5.66 o 
   0  15   5       17.17       28.43      6.66 o 
  -8   0   6       11.33        4.85      6.12 o 
  -7   0   6       18.42       25.80      4.92 o 
  -6   0   6        7.08        6.68      4.60 o 
  -5   0   6      544.64      522.69     15.40 o 
  -4   0   6      521.06      515.84     13.49 o 
  -3   0   6      689.70      621.18     16.29 o 
  -2   0   6      553.20      520.97     10.72 o 
  -1   0   6     2481.76     2224.64     21.56 o 
   0   0   6     1103.95     1031.80     16.23 o 
   1   0   6      707.61      646.21     14.54 o 
   2   0   6     1318.54     1425.73     27.81 o 
   3   0   6     2428.36     2607.63     47.31 o 
   4   0   6      285.26      271.89     29.21 o 
   5   0   6       14.65       14.20      4.38 o 
   6   0   6       51.25       23.10     13.21 o 
   7   0   6        0.03       14.56     11.91 o 
  -8   1   6        4.00        8.39      3.20 o 
  -7   1   6        0.19       -0.13      2.57 o 
  -6   1   6       93.32       99.31      7.08 o 
  -5   1   6       19.35       20.46      3.06 o 
  -4   1   6       44.29       37.55      3.69 o 
  -3   1   6      180.81      203.38      7.89 o 
  -2   1   6     1313.94     1255.36     10.96 o 
  -1   1   6       70.17       58.33      3.19 o 
   1   1   6       83.52       84.32      6.52 o 
   2   1   6      214.81      199.05     10.09 o 
   3   1   6      187.63      212.11      9.84 o 
   4   1   6      114.82      114.12      8.96 o 
   5   1   6       72.07       63.66      7.00 o 
   6   1   6       26.24       26.45      3.60 o 
   7   1   6        3.66        9.28     10.18 o 
  -8   2   6        2.54        9.03      3.61 o 
  -7   2   6       27.78       28.10      6.28 o 
  -6   2   6      106.76      104.44      7.26 o 
  -5   2   6       20.52       17.58      4.08 o 
  -4   2   6       94.79       98.14      9.84 o 
  -3   2   6      701.57      663.38     12.96 o 
  -2   2   6      165.26      153.58      4.24 o 
  -1   2   6     1678.93     1511.22     13.28 o 
   0   2   6        0.26       -0.60      1.93 o 
   1   2   6       38.24       23.08      2.51 o 
   2   2   6       11.50        6.93      4.24 o 
   3   2   6      400.10      403.31     10.02 o 
   4   2   6      162.00      157.35     10.21 o 
   5   2   6        0.65       10.67      4.38 o 
   6   2   6       11.89       13.99      4.15 o 
   7   2   6        0.02        4.09      4.27 o 
  -8   3   6        4.79        4.09      5.92 o 
  -7   3   6        6.72        9.56      4.06 o 
  -6   3   6      507.68      492.76     17.19 o 
  -5   3   6      126.92      140.67      9.46 o 
  -4   3   6     1462.13     1679.42     37.85 o 
  -3   3   6      197.06      202.92      8.05 o 
  -2   3   6     3043.97     3054.64     18.87 o 
  -1   3   6      576.21      494.59      8.98 o 
   0   3   6     3188.64     3021.63     22.58 o 
   1   3   6      190.56      169.93      4.32 o 
   2   3   6     3048.53     3166.42     25.46 o 
   3   3   6      335.38      326.54      7.13 o 
   4   3   6      360.80      373.59     12.27 o 
   5   3   6      101.87       94.95      8.50 o 
   6   3   6       20.58       20.52      7.53 o 
   7   3   6       26.72       23.76      6.58 o 
  -8   4   6       19.77       22.74      6.67 o 
  -7   4   6        0.01        8.30      5.52 o 
  -6   4   6       46.93       50.69      5.37 o 
  -5   4   6      387.68      387.11     13.32 o 
  -4   4   6       15.25       18.15      3.24 o 
  -3   4   6      272.82      254.34     11.87 o 
  -2   4   6       11.94        7.58      2.07 o 
  -1   4   6     2094.15     2085.75     22.88 o 
   0   4   6        5.96        3.83      1.78 o 
   1   4   6      184.08      188.95      5.41 o 
   2   4   6     1903.88     1966.30     29.73 o 
   3   4   6       79.10       69.62      6.29 o 
   4   4   6       61.83       59.10      6.19 o 
   5   4   6      142.37      155.82     12.44 o 
   6   4   6        1.56        0.86      5.76 o 
   7   4   6        0.02        3.82      4.50 o 
  -8   5   6        6.28       13.22      5.77 o 
  -7   5   6       54.37       52.49      7.18 o 
  -6   5   6       29.93       31.39      5.46 o 
  -5   5   6       21.70       37.27      4.98 o 
  -4   5   6      250.82      254.88     11.25 o 
  -3   5   6       72.73       67.08      4.72 o 
  -2   5   6     2444.89     2450.63     29.83 o 
  -1   5   6      129.10      170.43     14.16 o 
   0   5   6      719.85      661.62     12.62 o 
   1   5   6        7.37        7.44      5.51 o 
   2   5   6      885.60      852.13     17.80 o 
   3   5   6      287.96      293.44     12.00 o 
   4   5   6       98.03       95.35      8.18 o 
   5   5   6       10.97       27.87      9.32 o 
   6   5   6        0.96        1.88      4.52 o 
   7   5   6       18.79       22.96      6.26 o 
  -8   6   6       14.27        3.80      9.24 o 
  -7   6   6       26.99       19.95      4.08 o 
  -6   6   6       46.25       42.79      4.75 o 
  -5   6   6      323.78      339.49     18.44 o 
  -4   6   6      164.44      140.63     11.98 o 
  -3   6   6      809.35      814.21     15.89 o 
  -2   6   6       19.26       13.49      3.28 o 
  -1   6   6     3070.56     3218.84     40.71 o 
   0   6   6      568.42      602.60     10.71 o 
   1   6   6     3450.48     3647.47     53.07 o 
   2   6   6      733.14      758.71     17.48 o 
   3   6   6      144.82      152.90     10.86 o 
   4   6   6      222.68      249.56     13.91 o 
   5   6   6       49.53       66.70      7.70 o 
   6   6   6       36.06       27.52      6.70 o 
  -7   7   6        1.33       -2.61      5.48 o 
  -6   7   6        5.85        6.62      3.79 o 
  -5   7   6        4.78        3.34      3.46 o 
  -4   7   6      128.63      107.15      7.60 o 
  -3   7   6       23.04       23.18      3.13 o 
  -2   7   6        5.54       11.47      3.32 o 
  -1   7   6      168.30      171.24      6.48 o 
   0   7   6        6.33        9.43      3.61 o 
   1   7   6        0.03        3.66      3.74 o 
   2   7   6       12.73       15.62      5.80 o 
   3   7   6       27.25       25.18      6.56 o 
   4   7   6       50.61       42.68      8.34 o 
   5   7   6        0.71        8.05      4.54 o 
   6   7   6        0.21        9.24      3.73 o 
  -7   8   6       26.29       25.25      8.22 o 
  -6   8   6       18.32       13.51      4.27 o 
  -5   8   6       53.33       60.98      5.61 o 
  -4   8   6       83.77       87.53      6.53 o 
  -3   8   6      816.15      821.78     12.58 o 
  -2   8   6        0.68        3.94      3.11 o 
  -1   8   6      626.71      664.34     16.32 o 
   0   8   6      157.24      188.00     10.99 o 
   1   8   6      671.06      701.37     12.02 o 
   2   8   6      250.85      239.13     18.60 o 
   3   8   6      150.37      181.46     12.51 o 
   4   8   6       64.33       73.06      8.52 o 
   5   8   6       50.77       72.29     10.44 o 
   6   8   6       21.03       24.32      6.10 o 
  -7   9   6        2.94        7.99      5.98 o 
  -6   9   6        8.33        3.38      5.06 o 
  -5   9   6        0.21        1.82      3.07 o 
  -4   9   6      436.57      481.21     11.66 o 
  -3   9   6       24.38       16.88      3.42 o 
  -2   9   6      152.21      147.50      9.09 o 
  -1   9   6        0.61        4.91      2.43 o 
   0   9   6      251.78      269.02     14.65 o 
   1   9   6       52.00       50.37      5.49 o 
   2   9   6      274.58      276.67     12.71 o 
   3   9   6       16.08       14.54      5.38 o 
   4   9   6       80.99       89.28     11.54 o 
   5   9   6       18.08       11.01     15.36 o 
  -6  10   6        0.47        8.47      6.88 o 
  -5  10   6       16.06       16.95      5.23 o 
  -4  10   6        2.26        8.25      3.26 o 
  -3  10   6       15.99        8.37      4.18 o 
  -2  10   6        5.62        7.60      2.43 o 
  -1  10   6       26.50       36.09      4.14 o 
   0  10   6        1.86        7.23      2.90 o 
   1  10   6       37.45       25.97      8.18 o 
   2  10   6        7.47        3.44      5.87 o 
   3  10   6       12.19       23.70      4.81 o 
   4  10   6        0.86        3.06      5.89 o 
   5  10   6        0.07        2.04      4.61 o 
  -6  11   6        3.51       14.91      6.63 o 
  -5  11   6        3.15        8.14      3.82 o 
  -4  11   6      101.21       78.70      8.47 o 
  -3  11   6        6.60        6.14      5.12 o 
  -2  11   6      312.29      329.41     16.65 o 
  -1  11   6        2.12        1.25      2.71 o 
   0  11   6      367.43      441.27     19.40 o 
   1  11   6        7.88       17.01      5.17 o 
   2  11   6      117.64      119.84     10.76 o 
   3  11   6       41.75       48.75     11.59 o 
   4  11   6       16.64       19.38      8.07 o 
  -5  12   6        2.06        5.44      4.25 o 
  -4  12   6        0.80        2.83      3.17 o 
  -3  12   6       75.58       72.41      8.62 o 
  -2  12   6       14.55       14.78      2.95 o 
  -1  12   6       22.21       22.88      4.45 o 
   0  12   6       31.48       16.89      4.59 o 
   1  12   6       79.97       82.14      8.08 o 
   2  12   6        9.95       13.61      3.99 o 
   3  12   6       24.15       24.90      6.05 o 
   4  12   6        4.33        4.08     11.97 o 
  -4  13   6        7.27       24.70      6.87 o 
  -3  13   6        0.16        4.45      6.61 o 
  -2  13   6       10.60       14.83      5.95 o 
  -1  13   6        4.56       10.17      3.46 o 
   0  13   6       17.40       26.40      5.91 o 
   1  13   6        7.57        9.92      6.89 o 
   2  13   6        2.23       10.00      5.61 o 
   3  13   6        8.86       17.95      6.42 o 
  -3  14   6       26.53       23.95      5.46 o 
  -2  14   6        1.84        1.44      6.40 o 
  -1  14   6       50.13       49.35      8.50 o 
   0  14   6        3.66        4.77      6.16 o 
   1  14   6       25.52       31.70      6.77 o 
   2  14   6        7.28       10.88      5.57 o 
  -8   1   7       47.40       46.10      4.60 o 
  -7   1   7        0.05        6.61      3.44 o 
  -6   1   7      392.10      403.78     18.07 o 
  -5   1   7       17.69       16.63      3.27 o 
  -4   1   7      795.29      808.75     17.63 o 
  -3   1   7       49.65       66.98      4.84 o 
  -2   1   7     1998.37     1832.32     13.99 o 
  -1   1   7     1183.24     1144.75     13.60 o 
   0   1   7     3923.71     3802.52     32.17 o 
   1   1   7     3800.88     3809.13     29.09 o 
   2   1   7     1923.09     2054.14     19.77 o 
   3   1   7      576.08      579.26     11.92 o 
   4   1   7       23.12       16.16      4.53 o 
   5   1   7      199.25      187.69     13.10 o 
   6   1   7       29.63       19.11      6.98 o 
   7   1   7       59.57       79.71     17.99 o 
  -8   2   7        6.07       15.37      4.62 o 
  -7   2   7       78.93       76.93      5.96 o 
  -6   2   7        7.91        7.16      2.26 o 
  -5   2   7      673.52      673.06     15.44 o 
  -4   2   7        0.19        0.48      2.59 o 
  -3   2   7     1683.95     1675.86     18.80 o 
  -2   2   7     1115.29     1097.95     12.94 o 
  -1   2   7     3739.63     3820.50     27.32 o 
   0   2   7      626.53      675.66      9.67 o 
   1   2   7     1212.75     1250.52     11.90 o 
   2   2   7      959.49      995.70     12.86 o 
   3   2   7      767.45      814.50     12.47 o 
   4   2   7      102.71       98.58      6.89 o 
   5   2   7       56.07       46.55      6.79 o 
   6   2   7       40.81       48.20      8.26 o 
   7   2   7        0.84       10.07      6.54 o 
  -8   3   7        6.45        7.20      4.17 o 
  -7   3   7        1.26        4.85      4.07 o 
  -6   3   7        2.82        2.16      3.60 o 
  -5   3   7      104.61      106.78      8.57 o 
  -4   3   7       24.33       35.03      4.25 o 
  -3   3   7        0.83        1.82      2.49 o 
  -2   3   7      119.51      111.51      4.76 o 
  -1   3   7      545.49      611.52      9.50 o 
   0   3   7     1056.28     1152.86     18.07 o 
   1   3   7      100.55      101.06      7.09 o 
   2   3   7       11.97       10.97      3.66 o 
   3   3   7       96.32       93.07      7.46 o 
   4   3   7       57.74       48.63      5.62 o 
   5   3   7      175.47      172.07     16.49 o 
   6   3   7       32.54       31.29      6.80 o 
   7   3   7        7.79        7.27      4.94 o 
  -8   4   7        2.25        3.18      4.11 o 
  -7   4   7       30.72       27.96      4.84 o 
  -6   4   7        0.06        7.54      4.62 o 
  -5   4   7      628.31      679.60     11.28 o 
  -4   4   7        2.61        4.29      4.81 o 
  -3   4   7     2792.99     2804.28     39.67 o 
  -2   4   7      246.19      208.35      7.16 o 
  -1   4   7      533.34      562.00     12.91 o 
   0   4   7     1478.50     1299.24     13.71 o 
   1   4   7     4273.22     4371.63     36.00 o 
   2   4   7     1522.12     1551.36     23.53 o 
   3   4   7      319.48      304.74     17.45 o 
   4   4   7      258.19      263.60     14.96 o 
   5   4   7        0.40        2.51      8.32 o 
   6   4   7      154.78      123.11     13.80 o 
   7   4   7        0.02        4.20      4.57 o 
  -8   5   7        0.45        3.44      4.94 o 
  -7   5   7        6.93        3.38      3.53 o 
  -6   5   7        3.31       -2.20      4.20 o 
  -5   5   7       16.20       12.00      2.69 o 
  -4   5   7      516.32      549.00     13.10 o 
  -3   5   7        0.13        4.48      3.86 o 
  -2   5   7     1216.88     1191.37     17.12 o 
  -1   5   7       10.71        4.00      4.82 o 
   0   5   7        8.69        3.44      2.39 o 
   1   5   7     2486.99     2582.41     41.65 o 
   2   5   7      322.23      308.14      9.90 o 
   3   5   7      493.00      491.77     23.34 o 
   4   5   7      107.38       93.59      7.32 o 
   5   5   7        3.77        5.53      4.96 o 
   6   5   7       19.00       16.52      4.76 o 
   7   5   7        5.87       15.88     12.56 o 
  -8   6   7        0.12       -2.67      5.41 o 
  -7   6   7        8.46       12.92      4.27 o 
  -6   6   7        0.34        5.44      3.92 o 
  -5   6   7       45.61       55.49      4.93 o 
  -4   6   7       12.53        8.01      3.60 o 
  -3   6   7      106.22      101.93      8.70 o 
  -2   6   7      320.08      315.80      9.10 o 
  -1   6   7       35.41       29.69      3.98 o 
   0   6   7      104.51       85.93      6.29 o 
   1   6   7     1394.32     1483.11     21.26 o 
   2   6   7       11.87        7.77      5.19 o 
   3   6   7      198.51      227.44     11.77 o 
   4   6   7       97.10      118.98      9.95 o 
   5   6   7        2.18        6.18      6.03 o 
   6   6   7       20.98       16.34      5.34 o 
  -7   7   7        7.64       15.56      6.55 o 
  -6   7   7       23.57       20.48      4.55 o 
  -5   7   7       24.93       21.67      6.09 o 
  -4   7   7      272.11      278.93     13.27 o 
  -3   7   7       65.80       72.15      7.28 o 
  -2   7   7      818.48      884.95     17.06 o 
  -1   7   7      473.83      473.35     12.80 o 
   0   7   7      990.95     1001.15     13.17 o 
   1   7   7      233.19      239.41     18.09 o 
   2   7   7       27.23       23.50      5.92 o 
   3   7   7      399.46      417.13     36.50 o 
   4   7   7       12.08       29.25      6.32 o 
   5   7   7       72.02       69.37      6.82 o 
   6   7   7        0.13       -1.53      6.12 o 
  -7   8   7        6.03       22.04      5.69 o 
  -6   8   7        0.50        9.48     12.49 o 
  -5   8   7       67.47       69.54      7.51 o 
  -4   8   7        0.21        4.48      2.94 o 
  -3   8   7       69.03       57.51      7.40 o 
  -2   8   7        8.65       13.53      3.13 o 
  -1   8   7      244.91      253.68     10.45 o 
   0   8   7       91.15       94.48      6.52 o 
   1   8   7        5.91       13.68      3.27 o 
   2   8   7       74.50       67.29      9.89 o 
   3   8   7      167.46      161.84     13.15 o 
   4   8   7       19.70       13.09      6.10 o 
   5   8   7        0.03        0.60      5.80 o 
   6   8   7        0.09        9.25      5.03 o 
  -7   9   7        0.00        0.36      7.85 o 
  -6   9   7        8.79       15.84      7.05 o 
  -5   9   7        0.02        2.83      3.34 o 
  -4   9   7      112.25      129.93      9.79 o 
  -3   9   7        0.29        5.57      2.66 o 
  -2   9   7       14.75       12.86      2.68 o 
  -1   9   7       56.23       57.85      4.66 o 
   0   9   7       41.04       39.70      4.38 o 
   1   9   7       10.91       12.83      4.56 o 
   2   9   7       63.41       69.69      8.96 o 
   3   9   7        0.22        9.16      6.45 o 
   4   9   7        3.21        5.86      8.79 o 
   5   9   7        7.74       13.84     14.08 o 
  -6  10   7        1.34        3.16      4.79 o 
  -5  10   7       39.09       39.26      7.18 o 
  -4  10   7       32.84       26.57      4.38 o 
  -3  10   7      253.85      269.16     18.63 o 
  -2  10   7        1.26        4.70      5.74 o 
  -1  10   7      310.45      274.47     21.51 o 
   0  10   7       69.29       73.20      9.47 o 
   1  10   7       97.33      100.12      9.33 o 
   2  10   7       25.70       28.66      6.96 o 
   3  10   7       55.65       64.93     15.51 o 
   4  10   7       53.57       47.62      8.90 o 
   5  10   7       16.48       43.06     11.16 o 
  -6  11   7        2.88        3.98      6.12 o 
  -5  11   7        8.38       13.97      5.21 o 
  -4  11   7       19.08       11.94      4.52 o 
  -3  11   7        3.46        7.49      3.43 o 
  -2  11   7       11.11        7.04      4.13 o 
  -1  11   7        7.21        8.49      3.12 o 
   0  11   7        8.48       14.76      3.67 o 
   1  11   7       39.35       45.92      8.86 o 
   2  11   7        3.90       11.34      6.02 o 
   3  11   7       10.15       15.95      8.83 o 
   4  11   7        7.22       12.95      5.07 o 
  -5  12   7        7.39       10.38      5.16 o 
  -4  12   7        0.14        6.00      4.43 o 
  -3  12   7       41.20       40.96      5.30 o 
  -2  12   7        7.68        6.68      4.17 o 
  -1  12   7      194.03      194.11     19.05 o 
   0  12   7       11.50        9.18      3.36 o 
   1  12   7       25.20       23.04      7.38 o 
   2  12   7       42.12       41.40      5.66 o 
   3  12   7        6.40       13.86      5.51 o 
   4  12   7       22.57       23.54     10.45 o 
  -4  13   7       24.06       22.56      6.36 o 
  -3  13   7        3.51        2.84      4.30 o 
  -2  13   7       87.49       63.93      7.34 o 
  -1  13   7       29.49       34.54      4.98 o 
   0  13   7      128.88      135.76     17.77 o 
   1  13   7       33.31       34.98      6.79 o 
   2  13   7       26.31       18.63      5.89 o 
   3  13   7       32.80       13.50      5.70 o 
  -3  14   7        5.85        9.23      7.82 o 
  -2  14   7        0.03       -2.35      5.51 o 
  -1  14   7        3.26        5.66      4.20 o 
   0  14   7        0.34        0.52      4.54 o 
   1  14   7       24.10       19.06      4.67 o 
  -8   0   8        0.12        2.57      5.31 o 
  -7   0   8       51.04       44.15      7.79 o 
  -6   0   8       41.55       41.49      5.58 o 
  -5   0   8     1320.16     1395.92     36.02 o 
  -4   0   8      283.37      298.27     10.02 o 
  -3   0   8      189.94      120.50     11.40 o 
  -2   0   8     1690.81     1560.86     15.08 o 
  -1   0   8     4602.43     4454.33     34.98 o 
   0   0   8      894.98      795.66     14.93 o 
   1   0   8     3796.68     3982.86     61.27 o 
   2   0   8      768.64      656.57     18.75 o 
   3   0   8        1.00        5.05      3.79 o 
   4   0   8      333.10      364.45     26.25 o 
   5   0   8        3.50        3.82      4.39 o 
   6   0   8       49.97       55.44      7.35 o 
   7   0   8        4.60       28.81     15.09 o 
  -8   1   8        0.87        4.91      6.03 o 
  -7   1   8        3.61        5.43      3.62 o 
  -6   1   8      113.07       98.11      7.91 o 
  -5   1   8        2.51        5.37      3.06 o 
  -4   1   8      631.47      674.20     12.29 o 
  -3   1   8       92.99      114.03      6.68 o 
  -2   1   8       10.49        8.80      5.78 o 
  -1   1   8     1156.90     1089.40     15.34 o 
   0   1   8      962.57      938.17     16.49 o 
   1   1   8      546.28      538.50     12.29 o 
   2   1   8      786.34      802.44     15.50 o 
   3   1   8        6.50       12.34      3.80 o 
   4   1   8        3.58        5.91      2.65 o 
   5   1   8       50.13       44.36      5.55 o 
   6   1   8        0.45        8.94      4.04 o 
   7   1   8        1.25       15.02     13.28 o 
  -8   2   8        3.22       14.61      3.54 o 
  -7   2   8       17.48       14.54      3.09 o 
  -6   2   8       63.31       50.06      3.90 o 
  -5   2   8      265.59      286.00     11.34 o 
  -4   2   8       36.43       42.84      3.56 o 
  -3   2   8      182.00      159.79      6.15 o 
  -2   2   8      351.10      348.83      8.82 o 
  -1   2   8      844.98      821.80     11.47 o 
   0   2   8       13.25       30.29      3.97 o 
   1   2   8      345.07      350.05      7.93 o 
   2   2   8     1134.32     1163.53     23.34 o 
   3   2   8        0.10        3.71      3.67 o 
   4   2   8      224.26      241.15     11.55 o 
   5   2   8       12.85       15.17      3.79 o 
   6   2   8        1.33        9.11      5.45 o 
   7   2   8        0.98       16.21      6.26 o 
  -8   3   8       20.21       11.45      5.69 o 
  -7   3   8        0.00       -3.84      3.84 o 
  -6   3   8      159.56      169.28     10.43 o 
  -5   3   8       90.51       88.99      7.03 o 
  -4   3   8      910.24      896.52     15.10 o 
  -3   3   8      802.77      812.99     12.87 o 
  -2   3   8     1475.98     1418.47     13.13 o 
  -1   3   8      329.45      300.62      8.67 o 
   0   3   8      257.79      234.47      8.54 o 
   1   3   8     2123.76     2169.23     21.61 o 
   2   3   8      164.06      178.63      9.49 o 
   3   3   8      681.35      689.25     14.01 o 
   4   3   8       53.74       48.92      4.78 o 
   5   3   8      169.60      196.52     14.03 o 
   6   3   8        3.85        0.76      5.01 o 
   7   3   8        7.15        8.45      5.00 o 
  -8   4   8        4.02       -2.30      3.92 o 
  -7   4   8        2.92       12.67      3.68 o 
  -6   4   8      185.95      168.44     15.56 o 
  -5   4   8       30.81       18.63      4.65 o 
  -4   4   8        2.11        9.52      2.28 o 
  -3   4   8        4.92        4.06      2.74 o 
  -2   4   8        6.10        1.34      2.63 o 
  -1   4   8     1023.65     1144.73     14.87 o 
   0   4   8     2592.80     2808.67     26.45 o 
   1   4   8      294.21      298.44      7.51 o 
   2   4   8      223.34      217.58      5.74 o 
   3   4   8       27.82       29.18      4.54 o 
   4   4   8       81.56       69.95     10.60 o 
   5   4   8      164.11      168.86     12.05 o 
   6   4   8       40.50       20.46      6.08 o 
  -8   5   8       17.04       20.25      4.23 o 
  -7   5   8        8.89        5.17      6.49 o 
  -6   5   8      297.70      283.76     23.29 o 
  -5   5   8       48.94       49.56      4.26 o 
  -4   5   8      251.61      251.19     11.55 o 
  -3   5   8      278.91      254.40      5.93 o 
  -2   5   8     1204.30     1206.09     20.79 o 
  -1   5   8     2195.55     2207.26     32.88 o 
   0   5   8     5363.42     5619.33     84.92 o 
   1   5   8      456.14      371.99     19.16 o 
   2   5   8      139.15      111.87      8.64 o 
   3   5   8      464.89      466.21     15.72 o 
   4   5   8       50.41       45.04      6.05 o 
   5   5   8      242.07      260.82     23.76 o 
   6   5   8        2.95        9.19      3.63 o 
  -8   6   8        2.81        6.24      7.91 o 
  -7   6   8       33.94       24.17      5.23 o 
  -6   6   8       32.43       26.83      4.16 o 
  -5   6   8      190.05      163.83     12.19 o 
  -4   6   8      138.32      145.57      9.61 o 
  -3   6   8     1929.47     1904.14     54.47 o 
  -2   6   8      192.90      185.02     12.61 o 
  -1   6   8     1278.83     1316.92     28.18 o 
   0   6   8     2616.88     2864.57     40.43 o 
   1   6   8      243.22      251.05      8.17 o 
   2   6   8     1792.30     1895.59     39.70 o 
   3   6   8      140.57      137.77     12.05 o 
   4   6   8      304.98      333.70     17.46 o 
   5   6   8        0.64        0.27      7.70 o 
   6   6   8       64.91       44.73      6.24 o 
  -7   7   8        0.97        1.89      5.26 o 
  -6   7   8        7.09        5.57      4.60 o 
  -5   7   8       16.64       10.65      3.56 o 
  -4   7   8      311.85      315.85     11.31 o 
  -3   7   8      131.15      131.18      8.25 o 
  -2   7   8        2.37        4.61      3.99 o 
  -1   7   8        8.67       12.17      2.77 o 
   0   7   8       16.30       13.93      3.49 o 
   1   7   8      319.07      340.73     20.42 o 
   2   7   8     1159.95     1194.66     55.91 o 
   3   7   8        4.49        4.04      5.15 o 
   4   7   8        1.70        4.92      4.86 o 
   5   7   8        4.25        0.73      4.31 o 
   6   7   8        1.50        5.89      5.24 o 
  -7   8   8       30.48       42.15      8.12 o 
  -6   8   8       13.17        4.57      8.01 o 
  -5   8   8       31.14       36.24      4.98 o 
  -4   8   8       71.09       67.07      6.15 o 
  -3   8   8       26.54       20.59      4.05 o 
  -2   8   8      430.33      421.68     10.71 o 
  -1   8   8       30.29       38.09      3.54 o 
   0   8   8      710.14      756.18     20.98 o 
   1   8   8        0.55        2.55      3.03 o 
   2   8   8       90.26       84.01      7.84 o 
   3   8   8       80.21       81.26     13.33 o 
   4   8   8      115.78      149.23     11.51 o 
   5   8   8        0.54       -7.09      7.09 o 
  -7   9   8        0.16       -1.84      6.08 o 
  -6   9   8       13.78        9.44      4.86 o 
  -5   9   8       53.74       51.19      5.50 o 
  -4   9   8      168.75      182.80     13.15 o 
  -3   9   8       54.58       48.11      4.48 o 
  -2   9   8       38.09       37.51      4.17 o 
  -1   9   8      229.44      227.02     10.99 o 
   0   9   8       26.94       29.68      5.62 o 
   1   9   8      157.39      176.53     14.30 o 
   2   9   8       53.95       53.44      8.07 o 
   3   9   8      107.79      100.69      9.75 o 
   4   9   8        4.53        3.83      6.60 o 
   5   9   8        9.76        8.26      5.35 o 
  -6  10   8        1.15        5.14     11.62 o 
  -5  10   8        1.88       -1.64      4.61 o 
  -4  10   8       28.61       34.92      4.78 o 
  -3  10   8        1.81        0.30      3.52 o 
  -2  10   8       43.61       33.85      4.34 o 
  -1  10   8       78.52       78.60      6.31 o 
   0  10   8       18.02       15.56      4.29 o 
   1  10   8        1.64        3.69      3.00 o 
   2  10   8        6.23        5.63      8.01 o 
   3  10   8        1.45       -6.29      6.29 o 
   4  10   8       11.80       22.04      7.61 o 
   5  10   8        2.87        5.73      4.82 o 
  -6  11   8        7.02       18.99      8.30 o 
  -5  11   8       13.12       11.12      4.89 o 
  -4  11   8       96.19       81.52      8.69 o 
  -3  11   8       58.81       57.75      5.64 o 
  -2  11   8      260.17      240.25     20.40 o 
  -1  11   8       14.92       20.33      3.69 o 
   0  11   8       39.80       40.10      5.26 o 
   1  11   8      144.79      164.30     12.14 o 
   2  11   8       51.65       96.06     20.49 o 
   3  11   8      109.73      123.75     14.24 o 
   4  11   8        5.15        6.36      4.91 o 
  -5  12   8        1.62        1.02      4.78 o 
  -4  12   8        5.24        8.71      7.39 o 
  -3  12   8       85.25       83.58      7.21 o 
  -2  12   8        1.55        2.29      2.93 o 
  -1  12   8       68.71       52.03      6.28 o 
   0  12   8        8.27        8.02      3.82 o 
   1  12   8       12.00        4.94      9.97 o 
   2  12   8       33.40       47.88      8.40 o 
   3  12   8        7.21       12.55      6.15 o 
  -4  13   8        3.67        4.68      5.62 o 
  -3  13   8        1.21       11.59      4.77 o 
  -2  13   8        0.60        0.57      4.87 o 
  -1  13   8       14.12       14.16      6.76 o 
   0  13   8        0.07        8.66      6.09 o 
   1  13   8       29.40       13.21      6.43 o 
   2  13   8        1.23        6.09      3.81 o 
  -3  14   8       22.24       27.65     11.05 o 
  -2  14   8        9.06       10.72      6.60 o 
  -1  14   8       20.49        9.84      3.70 o 
   0  14   8       24.58       29.15      5.76 o 
   1  14   8       13.34        5.37      5.88 o 
  -8   1   9       64.99       60.80      9.72 o 
  -7   1   9       20.66       19.19      6.37 o 
  -6   1   9       39.31       33.78      3.41 o 
  -5   1   9       67.57       66.86      5.61 o 
  -4   1   9       72.41       56.76      3.19 o 
  -3   1   9      957.27      882.22     10.69 o 
  -2   1   9     1723.37     1815.57     44.48 o 
  -1   1   9     3843.17     3770.02     42.28 o 
   0   1   9        6.42        7.01      3.34 o 
   1   1   9     3266.17     3341.27     30.86 o 
   2   1   9      191.61      203.92     18.77 o 
   3   1   9      665.13      702.15     16.93 o 
   4   1   9       33.44       38.46      3.74 o 
   5   1   9      186.12      180.37     15.74 o 
   6   1   9       28.06       27.31      8.08 o 
   7   1   9        6.16      -12.27     12.27 o 
  -8   2   9        2.59       10.80      4.66 o 
  -7   2   9       28.96       25.20      3.17 o 
  -6   2   9      201.43      175.72      8.70 o 
  -5   2   9      597.76      630.33     15.33 o 
  -4   2   9      180.23      187.19      6.55 o 
  -3   2   9       28.54       16.58      2.97 o 
  -2   2   9     2656.18     2728.69     24.42 o 
  -1   2   9       17.32       19.09      2.98 o 
   0   2   9     2831.67     3003.50     32.14 o 
   1   2   9      104.88      101.23      7.29 o 
   2   2   9     1400.90     1403.29     20.32 o 
   3   2   9       14.99       17.78      2.85 o 
   4   2   9      155.59      143.82      8.83 o 
   5   2   9       36.02       34.05      4.03 o 
   6   2   9       36.96       25.99      7.61 o 
  -8   3   9       30.07       33.01      5.03 o 
  -7   3   9       13.48       18.31      4.36 o 
  -6   3   9       37.51       30.82      3.96 o 
  -5   3   9        2.34        6.09      2.38 o 
  -4   3   9        0.82        5.79      2.90 o 
  -3   3   9       11.97        9.64      1.65 o 
  -2   3   9     1362.54     1446.77     15.29 o 
  -1   3   9      126.86      166.99      7.69 o 
   0   3   9       16.28       17.45      2.44 o 
   1   3   9       58.62       63.82      4.97 o 
   2   3   9       20.02       19.91      3.16 o 
   3   3   9      113.46      121.23      8.06 o 
   4   3   9       51.18       45.02      4.37 o 
   5   3   9        0.25        7.55      4.91 o 
   6   3   9       26.32       20.23      6.36 o 
  -8   4   9        0.06       -0.55      3.29 o 
  -7   4   9      128.83      132.28     12.22 o 
  -6   4   9        3.21        0.44      2.69 o 
  -5   4   9      131.98      129.27     10.19 o 
  -4   4   9      503.63      524.04     11.91 o 
  -3   4   9      818.31      830.36     17.57 o 
  -2   4   9     1530.35     1513.89     20.63 o 
  -1   4   9     2047.43     2137.34     20.95 o 
   0   4   9      415.74      385.79     11.16 o 
   1   4   9      273.23      274.24      7.49 o 
   2   4   9     1476.55     1570.79     21.25 o 
   3   4   9        3.42        2.91      3.42 o 
   4   4   9      372.76      458.20     18.67 o 
   5   4   9        0.36        1.11      4.97 o 
   6   4   9       19.15       18.23      6.53 o 
  -8   5   9        0.53        8.36      4.41 o 
  -7   5   9        4.06        2.38      5.07 o 
  -6   5   9      220.15      202.46     11.54 o 
  -5   5   9        6.95        5.31      4.41 o 
  -4   5   9      430.85      448.38     12.19 o 
  -3   5   9       23.16       11.33      3.54 o 
  -2   5   9       56.43       58.44      4.82 o 
  -1   5   9      663.26      648.38     13.11 o 
   0   5   9      611.32      568.38     10.17 o 
   1   5   9      571.83      566.32     11.63 o 
   2   5   9       24.86       29.60      5.48 o 
   3   5   9      149.62      136.88     11.42 o 
   4   5   9        5.03       -0.58      6.66 o 
   5   5   9       22.51        9.19     10.00 o 
   6   5   9        0.90       -5.99      5.99 o 
  -8   6   9        0.01       -2.28      6.37 o 
  -7   6   9       20.12       15.49      4.22 o 
  -6   6   9       12.85       14.64      4.60 o 
  -5   6   9       73.98       58.66      5.90 o 
  -4   6   9      584.90      560.36     11.49 o 
  -3   6   9      380.64      357.62     12.19 o 
  -2   6   9       48.99       47.37      4.10 o 
  -1   6   9        1.60        2.21      1.81 o 
   0   6   9      150.27      115.62      7.40 o 
   1   6   9        0.33       -6.35      6.35 o 
   2   6   9      326.18      350.94     13.19 o 
   3   6   9        4.30        1.95      6.98 o 
   4   6   9       28.04       29.75      8.05 o 
   5   6   9        2.56        0.67      6.07 o 
   6   6   9        2.90        0.41      5.58 o 
  -7   7   9        0.55        7.37      8.87 o 
  -6   7   9      100.99      111.60      9.15 o 
  -5   7   9       48.03       40.57      4.28 o 
  -4   7   9      543.43      567.36     10.29 o 
  -3   7   9       78.91       74.29      5.34 o 
  -2   7   9       85.92       84.29      5.81 o 
  -1   7   9      698.40      719.93     16.60 o 
   0   7   9      180.63      156.69      9.23 o 
   1   7   9     1127.11     1161.37     18.83 o 
   2   7   9       65.10       68.98      8.11 o 
   3   7   9      213.87      236.29     15.77 o 
   4   7   9        0.03        6.65      8.56 o 
   5   7   9       33.77       41.61      7.19 o 
   6   7   9        1.90        9.57      7.86 o 
  -7   8   9        3.14        8.52      8.87 o 
  -6   8   9        7.42        8.12     10.67 o 
  -5   8   9      147.23      120.93     11.89 o 
  -4   8   9        9.87        6.10      4.31 o 
  -3   8   9       24.95       12.43      3.22 o 
  -2   8   9       87.05       83.24      6.60 o 
  -1   8   9      113.10      112.99      8.65 o 
   0   8   9      376.95      380.10     14.11 o 
   1   8   9      389.13      349.62     19.22 o 
   2   8   9        6.26        2.43      5.95 o 
   3   8   9        9.41       11.35      6.33 o 
   4   8   9       65.26       69.72     10.12 o 
   5   8   9        0.16       -3.40      5.35 o 
  -7   9   9        4.12        1.79      7.30 o 
  -6   9   9        2.23        3.50      5.27 o 
  -5   9   9       30.15       31.60      6.32 o 
  -4   9   9        2.12        1.86      3.42 o 
  -3   9   9      320.41      315.53     15.94 o 
  -2   9   9       75.03       76.31      5.63 o 
  -1   9   9        5.56        9.48      2.58 o 
   0   9   9        0.10        0.67      2.53 o 
   1   9   9       19.08       13.86      3.47 o 
   2   9   9       41.49       44.88      5.35 o 
   3   9   9       52.46       64.10     10.47 o 
   4   9   9        0.11        9.09      6.54 o 
   5   9   9        6.26        6.11      7.18 o 
  -6  10   9       22.43       26.15      6.63 o 
  -5  10   9       58.75       55.86      6.78 o 
  -4  10   9       95.30       87.67      9.50 o 
  -3  10   9      127.07      105.63      9.07 o 
  -2  10   9      104.85       99.15      9.05 o 
  -1  10   9        7.46        9.06      3.22 o 
   0  10   9      402.61      439.30     24.85 o 
   1  10   9       12.29       14.71     10.05 o 
   2  10   9      119.93      140.08     14.01 o 
   3  10   9        0.09        3.38      8.79 o 
   4  10   9       36.72       39.60      6.26 o 
  -6  11   9        0.03       -1.70      7.41 o 
  -5  11   9        6.51       -2.57      6.35 o 
  -4  11   9        4.04        6.00      3.22 o 
  -3  11   9        0.91       -0.02      4.71 o 
  -2  11   9        0.10        1.42      2.81 o 
  -1  11   9       61.72       45.81      5.76 o 
   0  11   9        7.75        0.19      3.46 o 
   1  11   9       22.42       18.58      4.82 o 
   2  11   9       12.05       13.50      4.52 o 
   3  11   9        3.31       15.69      7.71 o 
   4  11   9        6.96        2.45      8.02 o 
  -5  12   9       14.05       24.21      6.81 o 
  -4  12   9        1.21        5.02      6.85 o 
  -3  12   9       22.51       17.25      3.76 o 
  -2  12   9       35.64       30.35      5.45 o 
  -1  12   9       49.39       50.54      5.99 o 
   0  12   9       72.33       77.00      8.37 o 
   1  12   9       10.28        7.07      7.50 o 
   2  12   9       39.39       55.09      8.70 o 
   3  12   9        0.01       15.49      7.45 o 
  -4  13   9        9.92       18.09     15.16 o 
  -3  13   9       25.14       22.98      7.24 o 
  -2  13   9       38.51       26.96      5.25 o 
  -1  13   9       53.72       57.50      5.96 o 
   0  13   9        8.37        9.12      4.52 o 
   1  13   9       52.40       55.41      7.67 o 
   2  13   9        0.25        6.54      6.29 o 
  -2  14   9        0.12       -4.03      7.57 o 
  -1  14   9        1.83        8.85      3.46 o 
   0  14   9        0.05        4.40      4.15 o 
  -8   0  10        0.18        0.93      5.96 o 
  -7   0  10       83.48       74.58      7.54 o 
  -6   0  10      131.04      129.22      9.10 o 
  -5   0  10      720.34      690.60     15.21 o 
  -4   0  10      949.40      955.80     17.12 o 
  -3   0  10      354.05      377.22     19.79 o 
  -2   0  10     2899.09     2986.52     59.60 o 
  -1   0  10     1944.83     1927.95     30.71 o 
   0   0  10     4753.28     4975.33     82.76 o 
   1   0  10      196.94      245.28     13.11 o 
   2   0  10     2873.51     2937.02     76.56 o 
   3   0  10       81.43       83.47      7.05 o 
   4   0  10      189.45      191.09     12.92 o 
   5   0  10       14.71       14.92      4.10 o 
  -8   1  10       11.99       18.51      6.57 o 
  -7   1  10       17.10       12.43      3.20 o 
  -6   1  10       82.69       74.57     11.60 o 
  -5   1  10       30.26       42.67      4.42 o 
  -4   1  10        3.73        3.66      3.75 o 
  -3   1  10      936.88      989.87     23.90 o 
  -2   1  10       77.77       63.08      5.15 o 
  -1   1  10      727.90      722.46     14.75 o 
   0   1  10        0.14        7.46      2.41 o 
   1   1  10      873.30      807.78     27.85 o 
   2   1  10        0.97        3.54      4.42 o 
   3   1  10      120.94      117.85      9.26 o 
   4   1  10        5.19        3.82      3.68 o 
   5   1  10       18.80       17.26      3.35 o 
   6   1  10       10.39        5.95      5.10 o 
  -8   2  10        9.00       11.68      6.20 o 
  -7   2  10        9.79       11.30      3.29 o 
  -6   2  10       20.98       18.36      3.23 o 
  -5   2  10      196.55      176.10     10.65 o 
  -4   2  10      549.19      551.05     12.82 o 
  -3   2  10      378.08      419.93     11.26 o 
  -2   2  10      160.35      165.60     14.32 o 
  -1   2  10      434.10      442.30     12.91 o 
   0   2  10     1646.12     1571.31     19.96 o 
   1   2  10        0.17        2.97      2.64 o 
   2   2  10      819.42      764.44     14.13 o 
   3   2  10       82.66       75.34      5.09 o 
   4   2  10      152.29      143.72      8.92 o 
   5   2  10        0.11        5.10      4.12 o 
   6   2  10       20.05       10.89     14.94 o 
  -8   3  10       21.85       33.04      6.96 o 
  -7   3  10       33.82       18.41      7.27 o 
  -6   3  10      143.67      148.87     14.84 o 
  -5   3  10      221.69      223.88     11.55 o 
  -4   3  10      314.50      275.25     21.36 o 
  -3   3  10     1500.00     1503.47     26.76 o 
  -2   3  10        5.77        5.11      2.37 o 
  -1   3  10     3061.48     3372.42     32.76 o 
   0   3  10      111.91      119.63      8.81 o 
   1   3  10     2987.88     3101.36     53.34 o 
   2   3  10        6.43        5.35      3.52 o 
   3   3  10      444.68      418.92      7.53 o 
   4   3  10       22.63       20.15      5.09 o 
   5   3  10      133.12      135.87     15.71 o 
   6   3  10       29.62       27.99      8.27 o 
  -8   4  10       14.08       17.94      4.93 o 
  -7   4  10       11.00        4.83      5.11 o 
  -6   4  10        1.99        1.62      5.18 o 
  -5   4  10        0.96       -3.32      3.32 o 
  -4   4  10        0.26        2.83      4.20 o 
  -3   4  10        9.63        6.43      2.20 o 
  -2   4  10      598.98      616.22     13.20 o 
  -1   4  10       28.11       28.10      3.54 o 
   0   4  10       30.80       26.28      3.34 o 
   1   4  10      463.72      453.06      8.63 o 
   2   4  10      138.13      133.90     10.71 o 
   3   4  10       24.84       25.97      5.63 o 
   4   4  10        0.08        6.61      4.58 o 
   5   4  10        8.22       13.47      5.22 o 
   6   4  10        0.78        3.61      8.27 o 
  -8   5  10        3.89       12.22      6.62 o 
  -7   5  10        1.97        6.98      6.16 o 
  -6   5  10       18.42        7.84      3.74 o 
  -5   5  10      194.53      219.50      9.32 o 
  -4   5  10      223.53      202.90     23.28 o 
  -3   5  10      419.40      399.45     12.11 o 
  -2   5  10       90.82       85.56      5.12 o 
  -1   5  10      263.53      255.84     16.31 o 
   0   5  10       17.88       20.04      3.56 o 
   1   5  10      645.40      661.57     16.17 o 
   2   5  10      167.70      165.44      9.37 o 
   3   5  10      293.49      279.27     24.46 o 
   4   5  10        5.51        9.72      4.14 o 
   5   5  10       67.47       62.78      9.24 o 
   6   5  10        5.47        7.94      6.51 o 
  -8   6  10       20.12       21.29      8.23 o 
  -7   6  10       18.10       19.30      4.57 o 
  -6   6  10        7.09        7.81      5.20 o 
  -5   6  10       40.87       42.54      4.89 o 
  -4   6  10        6.91        7.89      3.76 o 
  -3   6  10        1.67        3.56      2.05 o 
  -2   6  10      682.51      669.01     21.16 o 
  -1   6  10        7.27        7.17      2.57 o 
   0   6  10     1119.66     1106.70     20.56 o 
   1   6  10        0.50        2.05      3.35 o 
   2   6  10       97.28      118.78     12.67 o 
   3   6  10       36.89       42.90      6.30 o 
   4   6  10       33.16       39.95      7.05 o 
   5   6  10      103.54       96.88      9.62 o 
   6   6  10       13.51        9.36      4.84 o 
  -7   7  10        0.77        4.79      6.25 o 
  -6   7  10       12.08        6.38      4.61 o 
  -5   7  10       32.13       32.42      3.47 o 
  -4   7  10       75.40       66.29      6.33 o 
  -3   7  10        0.83        4.49      4.04 o 
  -2   7  10       49.04       61.70      4.79 o 
  -1   7  10       14.77        9.03      3.33 o 
   0   7  10        3.64        4.27      3.04 o 
   1   7  10        9.28        8.51      3.04 o 
   2   7  10       32.98       37.66      6.20 o 
   3   7  10       44.71       52.74      6.04 o 
   4   7  10        0.52       -0.37      6.27 o 
   5   7  10        7.05        5.20      6.02 o 
  -7   8  10        3.26       14.71      7.18 o 
  -6   8  10       36.30       30.36      6.21 o 
  -5   8  10        1.53        7.30      5.48 o 
  -4   8  10      286.11      257.26     21.47 o 
  -3   8  10      121.91      112.90      9.27 o 
  -2   8  10      203.34      219.20     12.65 o 
  -1   8  10       35.55       41.55      4.11 o 
   0   8  10      406.16      446.95     13.99 o 
   1   8  10       83.53       86.34      7.18 o 
   2   8  10       57.52       85.23     13.72 o 
   3   8  10       36.07       42.38     11.98 o 
   4   8  10       67.34       88.66     11.92 o 
   5   8  10        7.69       10.54      9.62 o 
  -7   9  10       11.09       12.36      6.54 o 
  -6   9  10       38.85       32.02      7.40 o 
  -5   9  10       71.59       81.12      7.73 o 
  -4   9  10       26.40       28.10      4.91 o 
  -3   9  10      117.16      106.54      9.38 o 
  -2   9  10        1.55        1.57      2.31 o 
  -1   9  10      455.30      496.50     17.51 o 
   0   9  10        0.02       -3.43      3.84 o 
   1   9  10      215.09      219.78     18.91 o 
   2   9  10        1.96       12.47      5.14 o 
   3   9  10       88.90       92.55      8.62 o 
   4   9  10       15.56       29.21      8.57 o 
   5   9  10        4.88        7.05      8.54 o 
  -6  10  10        2.89        5.41      8.71 o 
  -5  10  10        1.19        8.27      3.85 o 
  -4  10  10        2.68        4.61      4.53 o 
  -3  10  10        0.27       11.59      3.82 o 
  -2  10  10        0.44        9.44      4.18 o 
  -1  10  10        0.08       -3.10      4.19 o 
   0  10  10        0.89        4.99      4.13 o 
   1  10  10        0.49        4.10      7.15 o 
   2  10  10        2.48       14.50      5.44 o 
   3  10  10        0.43       -2.68      5.90 o 
   4  10  10        6.16       20.44      6.19 o 
  -5  11  10       20.45        9.90      5.24 o 
  -4  11  10        9.29       11.08      4.60 o 
  -3  11  10       88.09       75.23      6.53 o 
  -2  11  10       26.13       21.67      3.84 o 
  -1  11  10      210.83      221.39     13.74 o 
   0  11  10        5.77        2.57      3.29 o 
   1  11  10      106.88      118.20     12.91 o 
   2  11  10        0.79       -4.23     10.16 o 
   3  11  10       43.46       64.14     12.92 o 
  -5  12  10       14.82        7.70      8.48 o 
  -4  12  10       21.82       17.22      5.60 o 
  -3  12  10       42.60       26.13      6.41 o 
  -2  12  10       40.46       24.84      4.76 o 
  -1  12  10        3.15        0.11      4.26 o 
   0  12  10       93.19       82.01      9.75 o 
   1  12  10        3.22        5.65      4.67 o 
   2  12  10       30.29       28.78      5.81 o 
   3  12  10        5.97       -2.02      5.99 o 
  -4  13  10        4.74       13.29      7.91 o 
  -3  13  10        2.77        2.43      8.99 o 
  -2  13  10        0.64       -4.98      4.98 o 
  -1  13  10        3.44        2.66      3.54 o 
   0  13  10        2.99       10.62      4.24 o 
   1  13  10        2.78       13.63      4.89 o 
   2  13  10        5.32       10.92      4.57 o 
  -2  14  10       33.52       29.67     12.27 o 
  -1  14  10        5.97       13.94      6.18 o 
   0  14  10       18.67       22.19      5.15 o 
  -8   1  11        2.55       17.49      5.96 o 
  -7   1  11       17.06       19.14      4.81 o 
  -6   1  11       26.89       27.48      5.61 o 
  -5   1  11      108.08       98.41      8.41 o 
  -4   1  11      183.28      193.64     16.57 o 
  -3   1  11      919.27      855.56     25.04 o 
  -2   1  11       57.71       63.15      5.31 o 
  -1   1  11     1801.42     1642.56     17.61 o 
   0   1  11     1389.02     1480.16     18.86 o 
   1   1  11      877.85      811.29     26.99 o 
   2   1  11      158.16      145.28     10.76 o 
   3   1  11      149.18      169.00     13.93 o 
   4   1  11       72.57       93.74      9.50 o 
   5   1  11        0.68       -2.09      3.57 o 
   6   1  11       52.63       39.84      9.12 o 
  -8   2  11        1.39       13.91      5.21 o 
  -7   2  11       36.03       31.16      3.82 o 
  -6   2  11      100.41       98.51      8.45 o 
  -5   2  11       82.29       90.09      6.69 o 
  -4   2  11      343.93      356.12     10.40 o 
  -3   2  11      102.17      101.34      8.76 o 
  -2   2  11     1953.72     2112.68     34.32 o 
  -1   2  11        0.15        3.15      2.13 o 
   0   2  11     1594.69     1668.63     30.28 o 
   1   2  11       72.80       61.76      4.47 o 
   2   2  11      330.29      324.79     15.19 o 
   3   2  11       41.86       38.76      4.04 o 
   4   2  11       34.41       40.20      4.58 o 
   5   2  11      112.89      109.74     10.69 o 
   6   2  11        9.90       13.77      5.58 o 
  -8   3  11        3.01       -6.37      6.37 o 
  -7   3  11        0.46       -0.16      4.58 o 
  -6   3  11       11.85       20.94      4.48 o 
  -5   3  11        4.00       14.81      7.28 o 
  -4   3  11       16.77       18.18      2.91 o 
  -3   3  11      216.91      240.96     18.45 o 
  -2   3  11       50.59       51.07      4.87 o 
  -1   3  11      109.75       99.67      7.27 o 
   0   3  11       60.82       52.87      4.02 o 
   1   3  11       77.36       80.66      5.98 o 
   2   3  11      158.90      177.15     14.36 o 
   3   3  11      239.98      277.77      8.97 o 
   4   3  11        6.91       10.73      4.67 o 
   5   3  11        0.58        7.52      4.74 o 
   6   3  11        3.03       -6.97      6.97 o 
  -8   4  11        6.27       13.90      6.51 o 
  -7   4  11        5.90        6.80      3.83 o 
  -6   4  11      131.96      141.78     12.07 o 
  -5   4  11        0.46        9.16      2.41 o 
  -4   4  11      856.43      901.13     17.57 o 
  -3   4  11       18.04       24.06      4.83 o 
  -2   4  11      999.07     1026.68     18.70 o 
  -1   4  11       17.29       10.19      2.34 o 
   0   4  11     1641.76     1715.97     21.77 o 
   1   4  11      430.48      438.81     11.11 o 
   2   4  11     1087.83     1179.96     17.70 o 
   3   4  11        9.77       10.84      2.58 o 
   4   4  11      216.05      226.29     20.42 o 
   5   4  11       52.95       54.78      7.46 o 
   6   4  11        2.69       18.17      5.89 o 
  -8   5  11       13.37       16.73     11.95 o 
  -7   5  11        8.24        2.74      5.82 o 
  -6   5  11       21.47       23.77      4.35 o 
  -5   5  11      126.06      127.32      9.52 o 
  -4   5  11       43.24       46.97      4.55 o 
  -3   5  11      228.40      218.00     17.01 o 
  -2   5  11        8.99        8.29      3.46 o 
  -1   5  11      551.14      573.44      9.19 o 
   0   5  11       11.01       11.27      3.61 o 
   1   5  11     1115.60     1099.55     26.31 o 
   2   5  11        2.29        3.63      4.80 o 
   3   5  11       18.58       18.19      5.11 o 
   4   5  11       87.60       72.15      9.69 o 
   5   5  11       52.05       50.50      7.39 o 
   6   5  11        6.06        4.65      5.43 o 
  -8   6  11        3.45       13.86     13.00 o 
  -7   6  11        3.23       10.79      5.00 o 
  -6   6  11       19.54       27.96      4.75 o 
  -5   6  11        0.20        3.46      3.75 o 
  -4   6  11       36.37       34.21      4.71 o 
  -3   6  11        7.01        6.20      4.82 o 
  -2   6  11      123.07      115.03      8.65 o 
  -1   6  11        3.28        3.86      5.74 o 
   0   6  11      128.99      117.93      5.36 o 
   1   6  11      244.25      228.35     18.41 o 
   2   6  11        1.61        4.40      4.35 o 
   3   6  11       62.61       88.65     13.00 o 
   4   6  11       65.17       48.18      7.92 o 
   5   6  11        1.38       -0.85      4.47 o 
  -7   7  11       29.07       32.61      6.38 o 
  -6   7  11       46.85       35.23      6.43 o 
  -5   7  11      141.80      152.36     11.48 o 
  -4   7  11       10.12        6.08      3.22 o 
  -3   7  11      390.34      398.11     10.67 o 
  -2   7  11       10.52       12.52      2.70 o 
  -1   7  11     1444.71     1471.49     57.84 o 
   0   7  11       26.50       18.68      4.45 o 
   1   7  11      292.49      304.16     27.99 o 
   2   7  11      215.16      233.51     21.01 o 
   3   7  11      135.30      133.21     11.33 o 
   4   7  11      105.66      116.55     10.95 o 
   5   7  11       46.15       48.13      9.31 o 
  -7   8  11        1.13        3.07      4.02 o 
  -6   8  11       28.38       17.42      4.65 o 
  -5   8  11       48.31       29.08      6.10 o 
  -4   8  11       20.63       19.97      3.82 o 
  -3   8  11        0.56       -0.74      3.81 o 
  -2   8  11      144.52      117.56     12.02 o 
  -1   8  11       75.51       69.05      4.57 o 
   0   8  11      455.76      495.92     16.58 o 
   1   8  11      120.63      102.71     10.47 o 
   2   8  11       96.44      111.75     12.18 o 
   3   8  11       26.70       24.14      5.63 o 
   4   8  11        5.97        0.24      5.17 o 
   5   8  11       28.74       22.87      8.47 o 
  -6   9  11        7.73       12.30      5.88 o 
  -5   9  11       64.00       55.26      7.34 o 
  -4   9  11        1.98        4.01      3.82 o 
  -3   9  11       93.92       95.18      7.29 o 
  -2   9  11       11.72        9.34      3.87 o 
  -1   9  11       20.12       13.37      3.29 o 
   0   9  11       20.05       16.22      4.13 o 
   1   9  11       34.99       33.00      4.53 o 
   2   9  11       40.45       55.21      9.69 o 
   3   9  11       78.08       77.88     10.37 o 
   4   9  11        0.79       10.44      4.92 o 
  -6  10  11        8.92       10.95      5.86 o 
  -5  10  11        4.58        4.36      5.88 o 
  -4  10  11      153.34      145.36     15.75 o 
  -3  10  11        6.30        8.29      2.54 o 
  -2  10  11      299.59      263.80     22.30 o 
  -1  10  11        9.16        8.74      3.60 o 
   0  10  11      195.16      191.20     17.10 o 
   1  10  11        5.05        9.75      6.40 o 
   2  10  11       68.81       68.61     10.67 o 
   3  10  11       82.76       98.30     18.03 o 
   4  10  11       30.99       29.53      8.32 o 
  -5  11  11        1.11       11.49      8.42 o 
  -4  11  11        9.31       14.57      4.43 o 
  -3  11  11        4.39       11.82      4.02 o 
  -2  11  11        2.39        2.90      2.73 o 
  -1  11  11       23.69       26.77      4.63 o 
   0  11  11       10.30        6.15      4.82 o 
   1  11  11        2.52        7.30      5.75 o 
   2  11  11       17.22       17.46      6.13 o 
   3  11  11        0.98       -6.53      6.64 o 
  -4  12  11        8.44       16.99      8.28 o 
  -3  12  11        1.57       -0.24      3.38 o 
  -2  12  11       59.15       55.09      5.83 o 
  -1  12  11        0.02        4.90      3.97 o 
   0  12  11       45.79       50.29      7.21 o 
   1  12  11        0.18        2.83      4.36 o 
   2  12  11       17.89       17.97      9.21 o 
  -3  13  11       22.27       17.04      7.98 o 
  -2  13  11        1.29        4.95      4.38 o 
  -1  13  11       32.51       25.23      5.88 o 
   0  13  11        1.40       -3.91      5.29 o 
   1  13  11       19.39       25.10      5.47 o 
  -8   0  12        5.19       14.64      6.93 o 
  -7   0  12        0.05        2.84     10.22 o 
  -6   0  12      607.85      624.18     34.44 o 
  -5   0  12       75.87       56.62      8.07 o 
  -4   0  12      725.86      685.57     34.15 o 
  -3   0  12        8.17       13.99      9.17 o 
  -2   0  12     2603.05     2674.35     58.02 o 
  -1   0  12     1774.01     1880.05     35.59 o 
   0   0  12     5418.42     5843.67    124.41 o 
   1   0  12     1130.06     1219.18     31.71 o 
   2   0  12      405.93      402.70     20.31 o 
   3   0  12      293.17      311.08     20.82 o 
   4   0  12        2.37        0.68      7.99 o 
   5   0  12      292.89      226.45     42.74 o 
   6   0  12       29.27        4.69      7.36 o 
  -8   1  12        0.11       -4.63      4.63 o 
  -7   1  12       24.40       13.92      4.80 o 
  -6   1  12       14.64       15.75      5.66 o 
  -5   1  12      111.44      133.08      7.78 o 
  -4   1  12        9.01        6.80      5.43 o 
  -3   1  12      212.01      195.12     12.34 o 
  -2   1  12      387.01      391.97      8.78 o 
  -1   1  12     1584.13     1655.51     22.58 o 
   0   1  12       88.21       77.78      5.85 o 
   1   1  12      668.46      680.44     13.48 o 
   2   1  12        5.94       10.78      4.08 o 
   3   1  12        3.22        0.69      3.54 o 
   4   1  12      188.81      179.48     15.99 o 
   5   1  12       22.46       19.46      4.29 o 
   6   1  12        5.12        6.66      5.38 o 
  -8   2  12        3.28        8.18      5.23 o 
  -7   2  12        2.23        5.96      4.39 o 
  -6   2  12      115.21      118.85     12.54 o 
  -5   2  12       51.09       49.35      5.30 o 
  -4   2  12      491.70      535.37     15.48 o 
  -3   2  12        0.14        8.06      3.26 o 
  -2   2  12      395.83      397.88      9.72 o 
  -1   2  12      287.42      306.55      7.62 o 
   0   2  12      383.27      361.42     14.03 o 
   1   2  12      839.82      857.06     21.27 o 
   2   2  12      127.51      122.33      8.57 o 
   3   2  12       59.12       53.03      4.67 o 
   4   2  12        0.36       -1.66      4.14 o 
   5   2  12       45.48       38.28      8.15 o 
   6   2  12        3.51       25.79     16.57 o 
  -8   3  12        3.69        9.02      5.11 o 
  -7   3  12       22.53       14.14      6.54 o 
  -6   3  12        1.23        4.60      4.17 o 
  -5   3  12      328.20      374.85     12.36 o 
  -4   3  12       80.86       82.38      5.46 o 
  -3   3  12     1152.50     1245.30     17.67 o 
  -2   3  12      314.01      347.40     14.40 o 
  -1   3  12      547.68      565.57     12.48 o 
   0   3  12      762.08      820.34     18.67 o 
   1   3  12      494.82      502.03     11.87 o 
   2   3  12      374.09      394.67     10.65 o 
   3   3  12      141.69      129.20      7.09 o 
   4   3  12      228.19      236.24     17.35 o 
   5   3  12        3.40       10.45      7.00 o 
   6   3  12       25.17       12.56      5.02 o 
  -8   4  12        3.38        9.15      6.96 o 
  -7   4  12        0.02        2.29      4.04 o 
  -6   4  12        0.48        2.43      2.81 o 
  -5   4  12      106.37       95.13      7.95 o 
  -4   4  12      226.57      248.11     13.30 o 
  -3   4  12      501.19      491.34     13.74 o 
  -2   4  12      337.82      363.17     10.12 o 
  -1   4  12        0.14        5.44      2.45 o 
   0   4  12        5.94        5.03      6.99 o 
   1   4  12       24.45       26.57      3.36 o 
   2   4  12      186.71      200.71     16.61 o 
   3   4  12      111.16      123.35     10.68 o 
   4   4  12        1.88        6.84      3.82 o 
   5   4  12        7.00        2.33      4.10 o 
   6   4  12        0.51        1.61      5.83 o 
  -8   5  12        2.76        3.51      6.41 o 
  -7   5  12       16.43       23.09      7.03 o 
  -6   5  12        1.30        1.44      5.01 o 
  -5   5  12      238.66      235.90      9.15 o 
  -4   5  12       66.81       62.91      5.22 o 
  -3   5  12      283.31      289.20     21.56 o 
  -2   5  12       72.27       68.45      5.23 o 
  -1   5  12      649.68      645.72     13.71 o 
   0   5  12      144.43      132.35     14.01 o 
   1   5  12      999.41     1037.99     22.88 o 
   2   5  12        1.34        3.43      3.71 o 
   3   5  12      165.78      150.01     13.45 o 
   4   5  12       34.35       45.25      6.55 o 
   5   5  12        0.19       -5.58      5.58 o 
  -7   6  12       12.54        6.51      5.86 o 
  -6   6  12        6.93       14.46      7.24 o 
  -5   6  12       28.40       27.04      5.22 o 
  -4   6  12      189.84      192.80     10.78 o 
  -3   6  12       25.98       26.13      5.08 o 
  -2   6  12      902.67     1003.79     14.85 o 
  -1   6  12       84.22       88.56      4.56 o 
   0   6  12      259.41      251.41      8.98 o 
   1   6  12       14.47       12.08      4.01 o 
   2   6  12      145.87      172.27      9.95 o 
   3   6  12       72.04       82.05     10.40 o 
   4   6  12      107.54      101.46     10.25 o 
   5   6  12        2.58       14.96      5.67 o 
  -7   7  12       19.73       20.79      4.96 o 
  -6   7  12       71.13       59.70      5.62 o 
  -5   7  12       35.14       32.78      4.43 o 
  -4   7  12        1.13        6.06      3.31 o 
  -3   7  12       10.66       14.57      4.20 o 
  -2   7  12        8.72        6.89      6.28 o 
  -1   7  12      381.82      351.70     14.78 o 
   0   7  12      484.78      468.93     18.70 o 
   1   7  12        3.96       -3.53      3.67 o 
   2   7  12       41.26       37.13      5.96 o 
   3   7  12        0.11        5.85      4.89 o 
   4   7  12        1.88        3.64      4.71 o 
   5   7  12       44.13       41.64     12.69 o 
  -7   8  12        1.26        7.28      4.30 o 
  -6   8  12       11.21       15.64      5.71 o 
  -5   8  12        1.02       -3.53      3.57 o 
  -4   8  12      160.41      166.27     12.43 o 
  -3   8  12        0.22        4.55      4.55 o 
  -2   8  12       78.23       77.25      6.19 o 
  -1   8  12      213.16      195.46     14.47 o 
   0   8  12      115.22      107.82     10.82 o 
   1   8  12      149.06      142.11     10.76 o 
   2   8  12       22.91       22.74      6.14 o 
   3   8  12       61.57       73.63      7.90 o 
   4   8  12        0.80       -0.82      5.50 o 
  -6   9  12        4.40        4.75      3.66 o 
  -5   9  12       38.30       31.37      6.15 o 
  -4   9  12       16.16       13.72      3.87 o 
  -3   9  12      116.27       92.77     11.17 o 
  -2   9  12       80.24       62.31      7.45 o 
  -1   9  12      323.07      350.00     19.73 o 
   0   9  12       28.06       29.82      4.62 o 
   1   9  12       40.62       38.23      5.68 o 
   2   9  12      163.14      156.18     16.12 o 
   3   9  12       24.33       23.33      7.08 o 
   4   9  12       31.17       32.88     11.72 o 
  -6  10  12        1.78       -5.45      5.45 o 
  -5  10  12        3.37        8.95      5.71 o 
  -4  10  12        5.25       -1.54      3.59 o 
  -3  10  12        9.78        3.35      4.12 o 
  -2  10  12        2.15       -3.78      3.78 o 
  -1  10  12       11.32       18.89      4.48 o 
   0  10  12       19.22       12.27      4.24 o 
   1  10  12        2.60       12.25      5.21 o 
   2  10  12       25.24       18.57      4.93 o 
   3  10  12       13.39        3.79      5.06 o 
  -5  11  12        7.83       12.18      7.70 o 
  -4  11  12       12.94       21.10      5.26 o 
  -3  11  12      153.82      146.36     12.64 o 
  -2  11  12        3.73       12.17      5.53 o 
  -1  11  12       81.29       84.10      7.10 o 
   0  11  12       18.26       35.41      5.73 o 
   1  11  12       20.44       24.40      4.86 o 
   2  11  12      102.41      108.53     20.91 o 
   3  11  12       44.72       35.97      6.94 o 
  -4  12  12       42.68       37.53      6.37 o 
  -3  12  12        0.15        5.05      4.88 o 
  -2  12  12       69.72       55.44      8.71 o 
  -1  12  12        0.51        3.95      2.69 o 
   0  12  12       21.06       23.78      5.88 o 
   1  12  12       40.90       49.13     14.24 o 
   2  12  12       15.30       17.87      7.44 o 
  -3  13  12        0.16        8.80      5.47 o 
  -2  13  12        1.91        5.47      5.63 o 
  -1  13  12        2.27       13.12      4.69 o 
   0  13  12        1.22        5.51      4.77 o 
   1  13  12        0.41       10.10      5.75 o 
  -8   1  13        5.91        2.75      6.94 o 
  -7   1  13       67.88       70.75      8.04 o 
  -6   1  13       59.36       71.32      8.94 o 
  -5   1  13      283.29      297.18     28.78 o 
  -4   1  13       13.71       15.68      3.95 o 
  -3   1  13      857.60      909.49     15.38 o 
  -2   1  13      830.61      890.70     19.55 o 
  -1   1  13     1580.24     1667.63     23.76 o 
   0   1  13      527.33      517.61     11.31 o 
   1   1  13      179.26      183.25     12.74 o 
   2   1  13      167.11      160.68     12.41 o 
   3   1  13        3.42       -2.38      3.14 o 
   4   1  13      244.11      239.82     21.67 o 
   5   1  13        2.52        1.69      3.76 o 
   6   1  13        7.97       23.63      8.02 o 
  -8   2  13       12.55       11.98      4.75 o 
  -7   2  13        0.29       10.38      7.39 o 
  -6   2  13      181.76      192.10     19.62 o 
  -5   2  13        2.17        4.81      4.23 o 
  -4   2  13      340.94      389.16     10.58 o 
  -3   2  13      440.14      478.29     23.04 o 
  -2   2  13     1254.22     1362.48     20.62 o 
  -1   2  13      389.60      383.31     11.78 o 
   0   2  13      572.12      584.05     11.81 o 
   1   2  13      880.90      909.93     21.68 o 
   2   2  13      299.27      315.03     11.59 o 
   3   2  13      236.28      219.83      8.62 o 
   4   2  13       11.28       15.64      3.42 o 
   5   2  13       77.48       73.95      7.49 o 
  -8   3  13       13.45        8.83      5.62 o 
  -7   3  13        1.35        8.92      5.55 o 
  -6   3  13        0.06        4.96      3.53 o 
  -5   3  13       70.49       66.85      5.90 o 
  -4   3  13      158.27      157.83     10.34 o 
  -3   3  13      190.17      178.79     10.88 o 
  -2   3  13      147.79      141.09     11.70 o 
  -1   3  13       25.22       28.57      3.51 o 
   0   3  13        0.12       -5.85      5.85 o 
   1   3  13       28.96       36.21      4.86 o 
   2   3  13       53.34       48.84      4.06 o 
   3   3  13        0.07        0.20      2.89 o 
   4   3  13        1.15       -4.37      5.70 o 
   5   3  13        2.31        8.95      7.43 o 
  -8   4  13       10.62       -5.56      8.56 o 
  -7   4  13        0.60        2.57      4.55 o 
  -6   4  13       84.58       82.91      7.28 o 
  -5   4  13        0.72        4.10      2.35 o 
  -4   4  13       37.54       46.40      5.23 o 
  -3   4  13      470.21      467.01      9.35 o 
  -2   4  13      484.70      496.97     14.80 o 
  -1   4  13      373.97      376.14     11.99 o 
   0   4  13      347.12      310.16      8.47 o 
   1   4  13      152.58      161.44      9.78 o 
   2   4  13        0.80       -1.03      3.75 o 
   3   4  13      252.44      249.52     21.79 o 
   4   4  13        8.19        7.25      5.30 o 
   5   4  13       53.54       52.74      8.74 o 
  -8   5  13       10.28        3.40      3.73 o 
  -7   5  13       11.14        9.55      5.07 o 
  -6   5  13        1.08        3.61      3.75 o 
  -5   5  13        0.79        5.84      3.67 o 
  -4   5  13      200.38      192.29     13.17 o 
  -3   5  13      495.22      537.73     13.38 o 
  -2   5  13        0.36        1.65      3.48 o 
  -1   5  13      261.31      257.10     13.23 o 
   0   5  13       84.43       79.17      6.56 o 
   1   5  13        2.16       -2.82      5.40 o 
   2   5  13      341.92      353.03     11.74 o 
   3   5  13        3.87       10.65      3.75 o 
   4   5  13       31.54       26.96      5.91 o 
   5   5  13        0.29        2.69      5.33 o 
  -7   6  13       20.15       14.57      5.75 o 
  -6   6  13       59.56       52.14      7.55 o 
  -5   6  13        3.24        7.07      3.80 o 
  -4   6  13       67.08       59.15      6.07 o 
  -3   6  13       30.10       23.58      4.94 o 
  -2   6  13       25.60       32.80      3.96 o 
  -1   6  13      470.68      463.80     10.33 o 
   0   6  13      377.20      370.06     14.06 o 
   1   6  13       18.27       17.89      3.71 o 
   2   6  13        2.27        2.12      8.75 o 
   3   6  13        9.89        8.47      6.26 o 
   4   6  13        0.10       -1.08      8.16 o 
   5   6  13       11.63       20.67      5.32 o 
  -7   7  13       21.33       21.41      6.27 o 
  -6   7  13       17.81       18.58      4.77 o 
  -5   7  13      205.82      202.50     12.06 o 
  -4   7  13        0.13       10.19      3.56 o 
  -3   7  13      177.94      187.32     12.50 o 
  -2   7  13       91.98       91.26      6.84 o 
  -1   7  13      280.93      268.05     12.77 o 
   0   7  13      504.60      522.97     14.42 o 
   1   7  13      218.71      239.82     18.48 o 
   2   7  13      169.09      196.12     14.39 o 
   3   7  13       23.47       23.13      5.76 o 
   4   7  13       56.59       55.53      8.96 o 
  -7   8  13       19.52        7.49      5.81 o 
  -6   8  13        4.18       -3.58      4.60 o 
  -5   8  13       37.36       40.03      7.31 o 
  -4   8  13       72.27       66.30      6.98 o 
  -3   8  13       48.09       52.43      6.44 o 
  -2   8  13      144.45      120.50      9.73 o 
  -1   8  13        0.67        0.59      4.37 o 
   0   8  13        9.35       13.22      3.76 o 
   1   8  13       29.99       27.71      4.05 o 
   2   8  13       50.32       43.05      6.45 o 
   3   8  13       41.40       34.32      7.04 o 
   4   8  13        4.02        9.67      9.19 o 
  -6   9  13        7.61       14.93      5.19 o 
  -5   9  13       57.87       58.22      8.66 o 
  -4   9  13        6.85       12.00      3.44 o 
  -3   9  13       36.19       26.53      4.83 o 
  -2   9  13       46.10       37.02      3.88 o 
  -1   9  13       68.14       63.98      6.96 o 
   0   9  13      102.34       96.75      6.93 o 
   1   9  13       16.14       18.50      4.69 o 
   2   9  13       46.47       40.42      8.69 o 
   3   9  13        0.97       -2.52      5.16 o 
   4   9  13       37.77       41.04      6.13 o 
  -6  10  13       11.07       20.27      6.12 o 
  -5  10  13       23.09       14.26      4.84 o 
  -4  10  13      207.92      180.26     17.92 o 
  -3  10  13        6.33        7.39      3.73 o 
  -2  10  13       77.51       67.87      8.82 o 
  -1  10  13      165.08      164.18     14.52 o 
   0  10  13       63.03       60.03      6.41 o 
   1  10  13      167.82      166.98     16.64 o 
   2  10  13       50.20       39.81      7.05 o 
   3  10  13       68.95       69.88      9.85 o 
  -5  11  13        5.92        5.62      4.23 o 
  -4  11  13        1.60        6.64      5.61 o 
  -3  11  13       29.46       17.36      4.33 o 
  -2  11  13        0.09        7.06      4.52 o 
  -1  11  13        7.82        7.14      3.79 o 
   0  11  13        3.11       10.23      5.08 o 
   1  11  13        0.51        9.06      4.09 o 
   2  11  13        8.07       12.39      4.28 o 
  -4  12  13       19.76       27.33      7.38 o 
  -3  12  13        2.30        9.56      4.81 o 
  -2  12  13       15.65        8.82      4.76 o 
  -1  12  13       16.66       10.65      4.56 o 
   0  12  13        1.52       10.13      4.84 o 
   1  12  13       40.21       45.45      6.64 o 
  -2  13  13        4.35       10.75      3.66 o 
  -1  13  13       14.73       16.73      6.98 o 
   0  13  13       11.00       21.62      6.43 o 
  -8   0  14       48.29       61.13     20.90 o 
  -7   0  14        1.00        8.64      7.32 o 
  -6   0  14       80.41       77.67      8.97 o 
  -5   0  14       79.04       83.13     11.28 o 
  -4   0  14      148.89      157.35     15.70 o 
  -3   0  14      621.50      669.30     25.58 o 
  -2   0  14     2025.15     2128.62     32.54 o 
  -1   0  14      722.13      722.19     15.46 o 
   0   0  14       11.93       10.77      2.89 o 
   1   0  14      658.22      653.86     19.99 o 
   2   0  14        0.57       16.08      5.31 o 
   3   0  14      270.61      281.69     33.12 o 
   4   0  14       47.50       40.81      8.42 o 
   5   0  14       88.68       68.51     15.81 o 
  -8   1  14        1.87        2.32      3.33 o 
  -7   1  14        6.80       11.03      5.10 o 
  -6   1  14        0.63        2.67      5.88 o 
  -5   1  14       38.45       36.58      4.43 o 
  -4   1  14       33.39       33.66      5.46 o 
  -3   1  14      148.59      172.94     14.54 o 
  -2   1  14       30.96       27.85      5.18 o 
  -1   1  14       20.52       15.31      3.19 o 
   0   1  14      313.12      326.01     10.46 o 
   1   1  14      142.61      138.92     11.46 o 
   2   1  14       54.22       57.23      4.83 o 
   3   1  14        0.04       -1.15      3.32 o 
   4   1  14       44.24       33.71      6.00 o 
   5   1  14        6.54        6.37      5.48 o 
  -8   2  14       27.89       30.73      6.51 o 
  -7   2  14       10.33       11.71      6.12 o 
  -6   2  14       43.27       43.35      5.37 o 
  -5   2  14      139.13      133.79      9.47 o 
  -4   2  14       28.79       32.55      4.65 o 
  -3   2  14      219.45      204.91     15.64 o 
  -2   2  14      185.14      187.99     15.72 o 
  -1   2  14      894.86      885.49     16.13 o 
   0   2  14       30.54       26.46      3.56 o 
   1   2  14      321.05      301.38     15.56 o 
   2   2  14        0.05       -3.28      3.28 o 
   3   2  14       75.04       72.50      7.77 o 
   4   2  14       13.65       13.82      4.86 o 
   5   2  14       23.90       24.39      6.80 o 
  -8   3  14        0.11       13.79      6.19 o 
  -7   3  14       48.75       39.10      6.41 o 
  -6   3  14        5.22       13.72      4.44 o 
  -5   3  14      104.03      112.39      7.06 o 
  -4   3  14      411.74      382.17     15.78 o 
  -3   3  14      332.94      335.82     16.30 o 
  -2   3  14      818.39      904.43     19.90 o 
  -1   3  14      216.74      209.43      6.42 o 
   0   3  14      865.52      887.36     21.85 o 
   1   3  14      124.92      121.99      7.20 o 
   2   3  14      283.47      299.15     13.10 o 
   3   3  14        0.79        4.02      3.73 o 
   4   3  14      224.51      247.26     23.02 o 
   5   3  14        4.00        4.80      4.76 o 
  -8   4  14        6.67        5.62      5.44 o 
  -7   4  14        1.33        7.34      5.92 o 
  -6   4  14        0.14        9.44      3.79 o 
  -5   4  14        4.17        4.78      3.92 o 
  -4   4  14      403.09      422.21     14.13 o 
  -3   4  14       13.29       23.26      3.73 o 
  -2   4  14      129.59      137.91      9.40 o 
  -1   4  14       45.66       46.03      5.64 o 
   0   4  14       31.54       22.14      4.34 o 
   1   4  14      133.10      127.63      7.87 o 
   2   4  14       38.13       32.84      5.59 o 
   3   4  14        3.95       -5.10      5.10 o 
   4   4  14        0.79        3.47      4.13 o 
   5   4  14        1.76        9.16      7.13 o 
  -7   5  14       20.75       28.29     10.89 o 
  -6   5  14        8.00        6.43      2.56 o 
  -5   5  14       22.53       29.60      4.09 o 
  -4   5  14      168.60      158.21     12.53 o 
  -3   5  14       39.20       48.65      4.43 o 
  -2   5  14      390.27      369.96     16.20 o 
  -1   5  14       60.20       52.03      4.73 o 
   0   5  14      195.46      187.05     16.06 o 
   1   5  14       23.00       27.78      4.58 o 
   2   5  14      345.10      343.98     26.39 o 
   3   5  14       15.62       13.74      5.32 o 
   4   5  14       53.17       54.45      6.47 o 
   5   5  14        9.66       13.52     10.34 o 
  -7   6  14        2.35        1.02      6.38 o 
  -6   6  14       44.38       39.27      5.67 o 
  -5   6  14        1.25        1.83      3.84 o 
  -4   6  14      113.00      116.41     10.60 o 
  -3   6  14      186.32      185.91     10.29 o 
  -2   6  14      170.78      191.11     12.07 o 
  -1   6  14      358.51      390.63     13.27 o 
   0   6  14      248.62      228.91     37.85 o 
   1   6  14      128.53      143.01     12.21 o 
   2   6  14        0.04        9.26      6.84 o 
   3   6  14      110.54      109.42     11.07 o 
   4   6  14        4.05       -0.29      4.57 o 
  -7   7  14       17.54       25.17      6.98 o 
  -6   7  14       32.87       18.70      6.47 o 
  -5   7  14        1.72        8.65      3.70 o 
  -4   7  14       10.37       11.47      3.83 o 
  -3   7  14        6.98        9.17      3.65 o 
  -2   7  14        5.28       13.78      4.79 o 
  -1   7  14       11.43        0.71      4.63 o 
   0   7  14        0.80        0.87      4.17 o 
   1   7  14        3.17        1.66      4.82 o 
   2   7  14        1.82        4.80      5.63 o 
   3   7  14        1.43        7.61      3.41 o 
   4   7  14        4.03        1.80      6.04 o 
  -6   8  14       32.42       25.16      6.51 o 
  -5   8  14        2.69        4.27      3.39 o 
  -4   8  14      177.12      178.34     15.92 o 
  -3   8  14       26.80       30.08      3.70 o 
  -2   8  14      112.70      109.54     12.63 o 
  -1   8  14      128.08      156.23     12.12 o 
   0   8  14       50.56       40.48      3.83 o 
   1   8  14      152.50      160.64     17.90 o 
   2   8  14       12.74       28.72      6.52 o 
   3   8  14      104.86      115.50     11.42 o 
   4   8  14        3.14       21.62     10.48 o 
  -6   9  14       10.67        9.62      4.50 o 
  -5   9  14       63.79       54.81      5.22 o 
  -4   9  14       10.72       11.59      3.93 o 
  -3   9  14       52.08       52.86      6.40 o 
  -2   9  14      137.25      128.64     11.01 o 
  -1   9  14       73.91       65.44     12.12 o 
   0   9  14      102.22      110.31      8.16 o 
   1   9  14       11.07       14.31      5.28 o 
   2   9  14      145.42      126.27     13.31 o 
   3   9  14        0.41       12.42      6.96 o 
  -5  10  14        2.08        1.31      4.12 o 
  -4  10  14        0.67        1.26      2.86 o 
  -3  10  14        2.01        8.81      3.65 o 
  -2  10  14        0.65        0.92      4.74 o 
  -1  10  14        0.57        8.30      3.81 o 
   0  10  14        0.40        3.72      8.05 o 
   1  10  14        0.91       -3.58      6.37 o 
   2  10  14        6.33       11.05      5.99 o 
   3  10  14        1.52        4.89      6.35 o 
  -5  11  14       21.36       11.64      4.26 o 
  -4  11  14        0.47        6.78      5.51 o 
  -3  11  14       16.43       10.56      4.26 o 
  -2  11  14       45.22       35.07      5.34 o 
  -1  11  14       18.24       17.54      4.69 o 
   0  11  14       66.70       73.11      8.81 o 
   1  11  14       10.72        7.22      7.94 o 
   2  11  14       47.12       42.99      6.22 o 
  -4  12  14       10.33       19.56      6.71 o 
  -3  12  14        3.83        3.66      4.62 o 
  -2  12  14       13.94       14.41      4.93 o 
  -1  12  14       15.77       20.39      6.75 o 
   0  12  14       10.55        0.28      7.88 o 
   1  12  14       10.57       14.21      7.40 o 
  -8   1  15        0.09       10.00      9.38 o 
  -7   1  15       20.45       26.10      5.07 o 
  -6   1  15       19.95       19.65      4.59 o 
  -5   1  15      217.06      257.10     23.83 o 
  -4   1  15      200.53      215.01     13.37 o 
  -3   1  15      136.75      141.59     11.85 o 
  -2   1  15      794.01      842.89     19.55 o 
  -1   1  15       85.85       89.70      6.67 o 
   0   1  15      425.99      470.97     11.83 o 
   1   1  15       61.33       58.94      6.28 o 
   2   1  15      182.49      170.99     13.60 o 
   3   1  15      139.91      159.29     10.51 o 
   4   1  15      147.51      120.52     14.95 o 
   5   1  15        1.05       -5.63      5.63 o 
  -8   2  15        1.40        3.76      6.24 o 
  -7   2  15        9.25       11.04      4.89 o 
  -6   2  15       43.70       52.54      8.23 o 
  -5   2  15       10.59        8.43      5.45 o 
  -4   2  15        1.10       14.92      4.77 o 
  -3   2  15      656.53      704.49     14.40 o 
  -2   2  15       85.65       89.53      7.08 o 
  -1   2  15      592.83      611.59     13.56 o 
   0   2  15       63.35       65.68      5.69 o 
   1   2  15      146.87      147.68     11.75 o 
   2   2  15       81.82       83.97      7.50 o 
   3   2  15      298.35      263.76     12.61 o 
   4   2  15       45.45       33.39      5.58 o 
   5   2  15       62.85       66.34     13.74 o 
  -8   3  15        0.28        2.22      5.47 o 
  -7   3  15        9.78       12.54      6.29 o 
  -6   3  15        0.01        8.46      7.71 o 
  -5   3  15       17.83       22.44      5.60 o 
  -4   3  15       56.08       61.68     11.12 o 
  -3   3  15        0.06        0.38      6.21 o 
  -2   3  15       74.78       77.58      6.23 o 
  -1   3  15        5.87        5.54      4.30 o 
   0   3  15        4.92        4.25      4.77 o 
   1   3  15       49.57       35.91      4.77 o 
   2   3  15        3.48        5.15      2.85 o 
   3   3  15        0.07       -1.08      5.46 o 
   4   3  15        0.60        0.60      3.47 o 
   5   3  15        2.27        6.84      6.48 o 
  -8   4  15       12.14       21.17      5.41 o 
  -7   4  15       12.87       18.60      7.51 o 
  -6   4  15       26.51       30.42      6.79 o 
  -5   4  15      166.20      175.43     14.60 o 
  -4   4  15      150.55      180.14      9.66 o 
  -3   4  15      401.44      457.35     12.47 o 
  -2   4  15       33.98       41.42      5.47 o 
  -1   4  15      528.12      559.76     10.09 o 
   0   4  15        0.61        7.50      4.15 o 
   1   4  15      429.47      477.30     14.23 o 
   2   4  15        0.59       -3.81      3.81 o 
   3   4  15      183.77      183.38     13.46 o 
   4   4  15        9.95       14.20      5.34 o 
   5   4  15       22.25       21.56      5.65 o 
  -7   5  15        6.73        6.82      7.77 o 
  -6   5  15       22.24       23.72      5.32 o 
  -5   5  15        3.67        5.77      2.99 o 
  -4   5  15      120.53      103.54      9.58 o 
  -3   5  15      162.81      168.77     10.86 o 
  -2   5  15      203.89      199.73     16.60 o 
  -1   5  15       50.41       39.04      4.28 o 
   0   5  15      232.11      230.66     16.81 o 
   1   5  15       69.15       66.71      6.90 o 
   2   5  15       91.05       79.81      6.31 o 
   3   5  15        6.61        3.49      8.48 o 
   4   5  15       24.58       17.28      5.58 o 
  -7   6  15        0.01        6.32      4.84 o 
  -6   6  15        1.48        5.00      3.15 o 
  -5   6  15        0.50        7.53      3.52 o 
  -4   6  15       22.70       24.76      3.42 o 
  -3   6  15        2.45        4.86      3.01 o 
  -2   6  15       15.65       12.75      4.84 o 
  -1   6  15      240.04      229.83     12.63 o 
   0   6  15       30.59       22.27      5.08 o 
   1   6  15       25.76       29.01      4.76 o 
   2   6  15        1.94       -0.01      4.37 o 
   3   6  15        8.45        7.72      4.95 o 
   4   6  15       20.10       13.68      4.38 o 
  -7   7  15       11.63       11.50      7.08 o 
  -6   7  15       28.39       23.68      7.42 o 
  -5   7  15       32.82       28.44      6.68 o 
  -4   7  15       80.37       74.30      7.79 o 
  -3   7  15       58.89       59.98      7.74 o 
  -2   7  15      409.04      477.99     16.26 o 
  -1   7  15       67.56       71.42      8.11 o 
   0   7  15      347.89      413.50     22.74 o 
   1   7  15       12.17       17.61      4.18 o 
   2   7  15      167.51      203.26     18.25 o 
   3   7  15        6.98        9.49      4.87 o 
   4   7  15       23.62       33.88     10.07 o 
  -6   8  15       20.59       18.00      6.26 o 
  -5   8  15       15.81       11.86      3.70 o 
  -4   8  15        5.94        5.07      3.45 o 
  -3   8  15       55.91       43.06      6.38 o 
  -2   8  15        6.36        9.67      4.34 o 
  -1   8  15       50.03       43.02      4.59 o 
   0   8  15        1.62        5.96      4.62 o 
   1   8  15       79.14       65.06      8.57 o 
   2   8  15        0.59        1.54      6.13 o 
   3   8  15       35.81       36.89      5.32 o 
  -6   9  15        7.21       10.21      5.70 o 
  -5   9  15        0.09        2.34      3.30 o 
  -4   9  15       24.82       20.06      4.50 o 
  -3   9  15       10.44       10.14      3.88 o 
  -2   9  15       10.25        9.89      5.46 o 
  -1   9  15       28.36       22.11      5.21 o 
   0   9  15      128.82      102.46      8.18 o 
   1   9  15        2.92        5.14      5.79 o 
   2   9  15       51.61       61.02      8.69 o 
   3   9  15        0.18        9.92      7.03 o 
  -5  10  15       41.67       26.96      6.34 o 
  -4  10  15       23.94       24.25      4.45 o 
  -3  10  15       62.38       43.00      6.61 o 
  -2  10  15       11.02       15.91      6.95 o 
  -1  10  15       62.53       54.82     13.52 o 
   0  10  15       10.59        7.84      8.49 o 
   1  10  15      207.51      195.38     25.24 o 
   2  10  15        0.13       -6.54      6.72 o 
  -4  11  15        3.65        6.86      6.55 o 
  -3  11  15       22.35       14.56      4.49 o 
  -2  11  15        1.79        5.13      6.53 o 
  -1  11  15       13.28       15.82      5.25 o 
   0  11  15        1.18       -7.36      7.36 o 
   1  11  15        1.06        0.48      6.60 o 
  -3  12  15       12.82       11.40      3.42 o 
  -2  12  15        0.42       -0.25      4.85 o 
  -1  12  15       23.23       21.71      7.78 o 
   0  12  15        1.94       27.29      7.47 o 
  -8   0  16        5.22       -0.13      7.56 o 
  -7   0  16       43.14       47.23      8.07 o 
  -6   0  16       33.43       44.66     11.02 o 
  -5   0  16       45.70       40.35     11.02 o 
  -4   0  16        8.83       18.38      6.80 o 
  -3   0  16      858.37      911.18     29.02 o 
  -2   0  16      262.66      264.55     25.87 o 
  -1   0  16      692.55      692.78     20.88 o 
   0   0  16       20.87       29.93      7.18 o 
   1   0  16      409.98      481.54     20.06 o 
   2   0  16       42.76       40.24      9.66 o 
   3   0  16      262.94      233.85     24.72 o 
   4   0  16        4.66        2.66     10.00 o 
  -8   1  16        1.32        0.02      3.89 o 
  -7   1  16       11.06        8.62      4.94 o 
  -6   1  16        1.55       -6.18      6.64 o 
  -5   1  16        0.56        1.12      5.75 o 
  -4   1  16      150.87      153.53     15.36 o 
  -3   1  16       77.43       73.28      7.96 o 
  -2   1  16      170.68      173.55     11.81 o 
  -1   1  16       75.50       76.20      6.86 o 
   0   1  16      149.54      155.32     11.35 o 
   1   1  16        1.05        5.68      2.51 o 
   2   1  16      161.23      154.15     11.36 o 
   3   1  16        8.39       10.23      3.81 o 
   4   1  16       72.88       48.95      8.13 o 
   5   1  16        0.47        5.09      6.75 o 
  -8   2  16        7.68       12.22      7.12 o 
  -7   2  16        1.74        8.31      4.93 o 
  -6   2  16        2.84       -0.01      4.52 o 
  -5   2  16        9.81        9.18      4.36 o 
  -4   2  16      138.30      155.45     17.71 o 
  -3   2  16      573.41      615.76     19.14 o 
  -2   2  16       43.35       30.27      6.29 o 
  -1   2  16       22.04       18.21      3.31 o 
   0   2  16      173.76      165.47     13.70 o 
   1   2  16        9.94       12.28      4.21 o 
   2   2  16      302.85      279.98     24.92 o 
   3   2  16       79.72       75.71      9.76 o 
   4   2  16        2.28        1.76      3.82 o 
   5   2  16        0.52       12.13     10.18 o 
  -8   3  16        3.91       11.54      6.99 o 
  -7   3  16       15.93        8.71      5.13 o 
  -6   3  16       32.84       22.41      6.03 o 
  -5   3  16        8.57        3.50      5.32 o 
  -4   3  16      634.80      658.88     18.17 o 
  -3   3  16        7.26        5.75      5.00 o 
  -2   3  16      402.97      436.48     18.19 o 
  -1   3  16       24.48       33.07      4.67 o 
   0   3  16      181.87      174.42     13.05 o 
   1   3  16      427.98      484.98     25.46 o 
   2   3  16      469.31      408.02     51.44 o 
   3   3  16       85.96       81.11      8.57 o 
   4   3  16       49.88       34.65      6.05 o 
  -7   4  16        1.71        3.03      5.24 o 
  -6   4  16        6.97       14.76      4.70 o 
  -5   4  16       28.53       32.52      6.12 o 
  -4   4  16        5.16        0.49      3.76 o 
  -3   4  16      204.50      217.43     11.55 o 
  -2   4  16       52.61       49.53      4.15 o 
  -1   4  16       21.80       22.73      3.87 o 
   0   4  16       41.72       44.21      5.01 o 
   1   4  16      163.54      154.03      8.54 o 
   2   4  16       22.21       23.01      4.25 o 
   3   4  16       11.30       13.29      4.33 o 
   4   4  16        8.92        6.31      5.75 o 
  -7   5  16       23.21       25.84      6.89 o 
  -6   5  16        6.21        9.92      4.72 o 
  -5   5  16       19.26       22.71      5.08 o 
  -4   5  16       18.68       24.90      4.39 o 
  -3   5  16       42.95       35.66      4.70 o 
  -2   5  16      398.03      468.15     31.48 o 
  -1   5  16       37.02       32.99      3.64 o 
   0   5  16      106.69      114.71     11.46 o 
   1   5  16        0.37        1.63      2.98 o 
   2   5  16       39.35       45.38      6.96 o 
   3   5  16       28.41       17.67      7.32 o 
   4   5  16       11.80       17.04      6.48 o 
  -7   6  16        4.87        5.71      5.20 o 
  -6   6  16       17.33       24.78      4.94 o 
  -5   6  16      149.66      144.60     13.82 o 
  -4   6  16      143.75      145.12      9.76 o 
  -3   6  16      224.94      247.77     21.57 o 
  -2   6  16       51.21       41.84      7.09 o 
  -1   6  16      231.33      265.59     16.28 o 
   0   6  16        7.66        9.89      7.52 o 
   1   6  16      291.34      286.27     27.58 o 
   2   6  16        5.29       12.74      8.12 o 
   3   6  16       44.13       35.02      6.86 o 
   4   6  16        2.99        8.05      5.56 o 
  -7   7  16        0.01       12.48      7.41 o 
  -6   7  16        0.32        2.35      6.55 o 
  -5   7  16        0.97        5.57      6.77 o 
  -4   7  16        5.16        9.84      4.22 o 
  -3   7  16       17.23       23.11      3.52 o 
  -2   7  16        4.32        0.36      6.25 o 
  -1   7  16        1.89       -0.51      4.49 o 
   0   7  16        0.44       10.09      5.56 o 
   1   7  16        2.96        3.95      4.71 o 
   2   7  16        0.83        3.70      6.12 o 
   3   7  16        9.33        9.68      5.51 o 
  -6   8  16       14.42        8.84      5.13 o 
  -5   8  16       58.47       60.11      7.65 o 
  -4   8  16       36.10       27.79      6.85 o 
  -3   8  16       66.56       67.15      6.57 o 
  -2   8  16       38.35       36.77      5.59 o 
  -1   8  16      460.68      505.05     32.79 o 
   0   8  16        6.06       -1.43      8.74 o 
   1   8  16      112.54      115.20     10.61 o 
   2   8  16        8.65        6.08      4.45 o 
   3   8  16       17.35       22.25      5.04 o 
  -6   9  16       41.55       28.95     11.41 o 
  -5   9  16       42.24       41.89      6.73 o 
  -4   9  16       14.20       21.06      5.21 o 
  -3   9  16        0.87        4.54      3.26 o 
  -2   9  16       48.81       47.39      7.12 o 
  -1   9  16       61.51       62.42      8.65 o 
   0   9  16      242.74      235.38     26.31 o 
   1   9  16        0.86        7.44      6.08 o 
   2   9  16       35.05       29.50      5.74 o 
  -5  10  16        0.04        1.05      7.45 o 
  -4  10  16        2.20        7.17      3.91 o 
  -3  10  16        7.40       11.15      4.55 o 
  -2  10  16        2.93        6.79      4.66 o 
  -1  10  16       11.12        9.91      4.87 o 
   0  10  16        2.08       -0.02      6.00 o 
   1  10  16        2.93       20.30      5.45 o 
   2  10  16        0.18       10.45      5.83 o 
  -4  11  16       16.51       17.21      5.41 o 
  -3  11  16        0.84       -0.36      5.00 o 
  -2  11  16       54.59       35.17      5.69 o 
  -1  11  16        3.11        5.79     11.10 o 
   0  11  16       94.73       93.66     12.99 o 
   1  11  16        0.19       12.46     13.37 o 
  -2  12  16        0.04        4.32      8.37 o 
  -1  12  16       29.97       19.20      7.81 o 
  -8   1  17        0.09        3.11      7.28 o 
  -7   1  17        3.13        7.87      4.72 o 
  -6   1  17       76.65       85.60      9.47 o 
  -5   1  17       17.21       14.64     11.48 o 
  -4   1  17      731.95      820.32     18.76 o 
  -3   1  17      162.52      155.92     11.89 o 
  -2   1  17      182.87      185.91     12.04 o 
  -1   1  17       72.57       82.00      6.65 o 
   0   1  17      471.07      497.01     13.79 o 
   1   1  17       63.18       79.45      6.47 o 
   2   1  17      334.09      301.59     22.54 o 
   3   1  17       51.38       59.64      7.28 o 
   4   1  17        8.45        6.38      3.31 o 
  -7   2  17        5.03       14.11      5.63 o 
  -6   2  17        1.16       -0.18      5.27 o 
  -5   2  17      239.00      260.56     18.13 o 
  -4   2  17       81.18       70.76     18.97 o 
  -3   2  17      150.45      166.77     13.93 o 
  -2   2  17        4.79        4.77      3.03 o 
  -1   2  17       30.43       31.12      3.32 o 
   0   2  17      238.08      240.76     14.50 o 
   1   2  17      559.05      597.65     19.25 o 
   2   2  17        2.98        7.24      3.16 o 
   3   2  17       53.25       48.84      5.61 o 
   4   2  17       18.54        9.28      4.60 o 
  -7   3  17        0.02       -0.02      5.70 o 
  -6   3  17       15.98       16.11      5.81 o 
  -5   3  17       28.65       14.54      4.37 o 
  -4   3  17       56.26       72.01      9.15 o 
  -3   3  17       18.32       10.46      6.16 o 
  -2   3  17       28.29       27.47      4.62 o 
  -1   3  17        8.07        9.07      3.08 o 
   0   3  17        2.97       -6.40      6.40 o 
   1   3  17       90.52       96.10      7.94 o 
   2   3  17       66.50       70.57      6.91 o 
   3   3  17        8.28        3.08      4.81 o 
   4   3  17        2.01        0.08      4.45 o 
  -7   4  17        4.56       11.61      6.56 o 
  -6   4  17        2.47       -0.94      4.72 o 
  -5   4  17      135.59      136.51     11.72 o 
  -4   4  17       28.63       27.66     15.11 o 
  -3   4  17      511.18      567.42     14.11 o 
  -2   4  17       52.43       52.51      5.79 o 
  -1   4  17      192.66      181.65     15.61 o 
   0   4  17      216.41      224.77     12.48 o 
   1   4  17      123.01      133.69      8.94 o 
   2   4  17      222.38      206.13     20.18 o 
   3   4  17       44.17       35.19     11.26 o 
   4   4  17       54.50       47.52      6.79 o 
  -7   5  17        2.47        2.94      6.85 o 
  -6   5  17       34.01       32.47      5.52 o 
  -5   5  17        9.28       10.60      4.64 o 
  -4   5  17       82.80       70.93      7.54 o 
  -3   5  17        0.92        7.86      5.13 o 
  -2   5  17      164.44      186.26     10.39 o 
  -1   5  17       85.75       81.78     10.10 o 
   0   5  17      111.04      107.46     10.49 o 
   1   5  17      107.83       94.26      8.32 o 
   2   5  17        1.12        4.12      3.70 o 
   3   5  17       36.09       29.51      5.09 o 
   4   5  17        1.62        4.75      8.67 o 
  -7   6  17        2.68       10.20      7.88 o 
  -6   6  17        3.75       -1.43      3.00 o 
  -5   6  17       11.69       13.84      3.96 o 
  -4   6  17        1.53        7.88      5.87 o 
  -3   6  17       47.96       44.00      4.87 o 
  -2   6  17        0.06       -0.70      3.97 o 
  -1   6  17       20.37       16.04      4.17 o 
   0   6  17        4.61        4.79      5.23 o 
   1   6  17       24.00       27.71      4.45 o 
   2   6  17        6.39        5.00      5.58 o 
   3   6  17       10.87        3.37      7.18 o 
  -6   7  17       29.83       24.91      5.81 o 
  -5   7  17       11.79       21.95      4.45 o 
  -4   7  17       47.40       49.46      5.88 o 
  -3   7  17       15.62       13.34      3.89 o 
  -2   7  17      259.16      283.43     26.64 o 
  -1   7  17       30.89       46.08      7.59 o 
   0   7  17      129.73      137.72     17.77 o 
   1   7  17       62.60       89.03      8.37 o 
   2   7  17       31.72       32.93      8.10 o 
   3   7  17       16.74       25.76      6.28 o 
  -6   8  17        7.05        2.43      7.08 o 
  -5   8  17        8.37       17.03      5.80 o 
  -4   8  17        0.89        3.94      3.67 o 
  -3   8  17        5.28        5.06      2.50 o 
  -2   8  17       29.71       30.82      8.75 o 
  -1   8  17       67.87       60.64      6.70 o 
   0   8  17        2.00       -5.89      5.89 o 
   1   8  17       11.40        9.99      4.58 o 
   2   8  17       14.80       26.11      5.90 o 
  -5   9  17        1.31        0.19      4.91 o 
  -4   9  17        4.21        9.28      5.71 o 
  -3   9  17       16.92       16.06      5.06 o 
  -2   9  17       60.97       46.91      6.65 o 
  -1   9  17        0.52        7.44      4.18 o 
   0   9  17        0.94       -1.00      5.73 o 
   1   9  17        6.47        0.61      7.89 o 
   2   9  17        0.19        1.91      8.98 o 
  -4  10  17        2.78       10.16      4.45 o 
  -3  10  17       22.67       22.52      5.48 o 
  -2  10  17       19.65       13.09      6.05 o 
  -1  10  17      107.79       97.69     12.61 o 
   0  10  17        0.18        4.25      6.17 o 
   1  10  17        7.94        6.37      5.47 o 
  -3  11  17        0.71       10.30      6.41 o 
  -2  11  17       11.55       12.49      4.51 o 
  -1  11  17        3.39       12.98     10.60 o 
   0  11  17        8.19        1.90      8.26 o 
  -7   0  18       13.34       17.41      7.75 o 
  -6   0  18        2.35        5.20      5.49 o 
  -5   0  18       62.08       80.65     11.80 o 
  -4   0  18        1.04       -4.88      8.16 o 
  -3   0  18      206.51      216.06     15.79 o 
  -2   0  18       39.63       38.82      7.55 o 
  -1   0  18      125.05      126.82     13.74 o 
   0   0  18       60.99       59.54      7.85 o 
   1   0  18       51.16       49.64      6.92 o 
   2   0  18      210.70      209.62     23.23 o 
   3   0  18       13.54       10.27      5.08 o 
   4   0  18       12.49       17.33     10.68 o 
  -7   1  18        3.00        9.86      4.79 o 
  -6   1  18       18.99       23.89      7.18 o 
  -5   1  18        5.54       14.39      4.98 o 
  -4   1  18        0.60        6.56      7.30 o 
  -3   1  18        7.65        7.23      5.49 o 
  -2   1  18        3.74        1.21      5.88 o 
  -1   1  18       89.46       84.48      7.32 o 
   0   1  18       59.15       46.75      4.65 o 
   1   1  18        5.48        2.47      4.33 o 
   2   1  18        1.19        1.14      2.98 o 
   3   1  18       21.53        9.63      3.54 o 
   4   1  18        0.56        3.96      9.10 o 
  -7   2  18       12.26       12.03      7.08 o 
  -6   2  18        1.47        1.04      5.26 o 
  -5   2  18      120.48      119.21     11.21 o 
  -4   2  18       37.98       35.68      6.30 o 
  -3   2  18       63.09       57.47      9.17 o 
  -2   2  18       76.81       61.50      6.22 o 
  -1   2  18      105.98       98.87      9.05 o 
   0   2  18       64.50       69.20      7.17 o 
   1   2  18      128.37      128.14     10.01 o 
   2   2  18       35.73       45.27      7.25 o 
   3   2  18        0.72       11.86      4.62 o 
   4   2  18        2.38       -5.43      6.15 o 
  -7   3  18        1.07       10.68      4.03 o 
  -6   3  18      103.70      104.14     11.32 o 
  -5   3  18        0.02        6.51      4.19 o 
  -4   3  18      175.86      163.33     20.70 o 
  -3   3  18       40.45       46.27      6.47 o 
  -2   3  18      148.34      164.37     10.66 o 
  -1   3  18      180.08      189.62     12.78 o 
   0   3  18      194.04      183.90     10.75 o 
   1   3  18      164.53      165.44     13.81 o 
   2   3  18       25.04       19.50      4.36 o 
   3   3  18      131.74      109.20     11.16 o 
   4   3  18       11.68       18.82      5.48 o 
  -7   4  18       14.97       20.53      4.89 o 
  -6   4  18        2.09        8.34      6.14 o 
  -5   4  18       20.57       19.66     10.82 o 
  -4   4  18        3.13       12.74      4.83 o 
  -3   4  18       41.15       29.52      7.66 o 
  -2   4  18        0.59       -0.39      6.89 o 
  -1   4  18       25.00       17.57      4.05 o 
   0   4  18       77.59       65.35      6.74 o 
   1   4  18        6.25        5.80      3.76 o 
   2   4  18       10.53        1.62      3.55 o 
   3   4  18        4.63       10.61      6.09 o 
  -7   5  18        4.55        3.63     10.46 o 
  -6   5  18       52.93       58.06      7.72 o 
  -5   5  18        1.03        5.12      3.74 o 
  -4   5  18       84.60       72.33      8.59 o 
  -3   5  18       26.95       27.94      5.32 o 
  -2   5  18       89.04       95.13      7.37 o 
  -1   5  18       59.96       57.19      9.12 o 
   0   5  18       57.18       56.80      6.26 o 
   1   5  18      143.37      141.84      8.23 o 
   2   5  18       27.35       31.39      5.54 o 
   3   5  18       33.49       32.34      5.82 o 
  -6   6  18        1.39        5.32      7.01 o 
  -5   6  18       78.82       91.44      9.93 o 
  -4   6  18       41.58       35.45      5.88 o 
  -3   6  18      223.28      232.44     17.58 o 
  -2   6  18      103.50       98.26      8.81 o 
  -1   6  18      289.18      284.55     28.93 o 
   0   6  18      144.24      151.74     19.24 o 
   1   6  18       40.21       37.06      5.36 o 
   2   6  18       84.58       87.20      8.65 o 
   3   6  18        3.69        8.07      5.15 o 
  -6   7  18        2.08        9.07      5.22 o 
  -5   7  18        0.81        9.90      5.21 o 
  -4   7  18        1.66        5.91      4.04 o 
  -3   7  18        4.24        5.12      4.14 o 
  -2   7  18        6.77       -0.09      5.17 o 
  -1   7  18        2.33       12.90      5.51 o 
   0   7  18        0.12        2.87      3.45 o 
   1   7  18        1.34        3.49      7.37 o 
   2   7  18        0.91        0.63      3.51 o 
  -5   8  18       48.65       43.11      7.35 o 
  -4   8  18       14.71       16.15      3.75 o 
  -3   8  18       61.59       73.74      6.16 o 
  -2   8  18       26.23       42.79      4.83 o 
  -1   8  18       38.57       42.28      6.19 o 
   0   8  18       87.87       89.93     14.52 o 
   1   8  18       28.58       37.31      6.69 o 
   2   8  18       27.66       49.06      8.51 o 
  -5   9  18        5.13       -1.10      5.04 o 
  -4   9  18       39.02       35.51      5.99 o 
  -3   9  18       11.14       12.49      4.08 o 
  -2   9  18       56.24       46.33      7.58 o 
  -1   9  18        7.44       12.76      4.53 o 
   0   9  18        4.21        6.80     11.77 o 
   1   9  18       58.93       62.43     17.29 o 
  -4  10  18       10.93       19.15      5.67 o 
  -3  10  18        0.06        6.26      4.97 o 
  -2  10  18        5.44        0.48      4.67 o 
  -1  10  18        0.04       -1.44     10.86 o 
   0  10  18        0.58        0.73      8.52 o 
  -2  11  18       15.12       25.13      6.37 o 
  -7   1  19        6.51       13.26      5.44 o 
  -6   1  19       49.28       59.78      6.98 o 
  -5   1  19       74.36       66.17      8.33 o 
  -4   1  19      139.70      141.64     10.65 o 
  -3   1  19       44.23       56.68     10.14 o 
  -2   1  19      104.71      100.83      8.62 o 
  -1   1  19      316.91      325.16     17.04 o 
   0   1  19       52.88       56.84      5.19 o 
   1   1  19      506.29      578.57     22.29 o 
   2   1  19       33.87       32.88     10.10 o 
   3   1  19       25.46       28.38      6.35 o 
  -7   2  19       27.41       30.43      5.61 o 
  -6   2  19        0.15        6.99      5.36 o 
  -5   2  19       13.82       21.93      6.72 o 
  -4   2  19      109.47      109.81      9.77 o 
  -3   2  19       93.86      105.99     17.15 o 
  -2   2  19       68.46       69.14      8.52 o 
  -1   2  19       11.99       10.88      3.86 o 
   0   2  19      204.20      195.32      9.96 o 
   1   2  19       15.43       10.72      3.24 o 
   2   2  19      135.53      116.86     10.66 o 
   3   2  19        5.82        9.28      4.16 o 
  -7   3  19        0.00       16.48      4.88 o 
  -6   3  19        4.72        3.97      4.41 o 
  -5   3  19        5.86       19.35      6.36 o 
  -4   3  19        1.20        4.66      5.18 o 
  -3   3  19       10.63       -0.58      6.05 o 
  -2   3  19       35.22       32.30      4.80 o 
  -1   3  19        2.65        2.76      6.87 o 
   0   3  19        2.86        5.49      4.97 o 
   1   3  19       39.96       39.81      6.24 o 
   2   3  19        0.15        6.19      4.74 o 
   3   3  19        0.26       14.37      4.70 o 
  -7   4  19       16.90       22.65      5.95 o 
  -6   4  19        2.86       10.29      5.55 o 
  -5   4  19      103.48      105.36      9.44 o 
  -4   4  19       30.72       30.70      6.31 o 
  -3   4  19      133.65      160.96     11.19 o 
  -2   4  19       48.72       49.08      4.62 o 
  -1   4  19        4.17        6.78      3.75 o 
   0   4  19      329.24      302.92     27.61 o 
   1   4  19       28.08       27.35      5.31 o 
   2   4  19      131.78      139.39     11.39 o 
   3   4  19        2.95        0.85      4.26 o 
  -6   5  19        5.05        6.40      3.63 o 
  -5   5  19        1.87        0.62      3.70 o 
  -4   5  19       94.49      106.03     10.94 o 
  -3   5  19       20.51       12.54      6.12 o 
  -2   5  19       65.27       60.67      7.03 o 
  -1   5  19       50.90       48.05      7.01 o 
   0   5  19        3.41        5.54      3.93 o 
   1   5  19       51.30       45.18      5.42 o 
   2   5  19        5.46        2.43      3.19 o 
   3   5  19       12.36       13.20      5.38 o 
  -6   6  19        2.00        4.63      4.76 o 
  -5   6  19       12.11       16.65      4.85 o 
  -4   6  19        0.23        6.48      4.65 o 
  -3   6  19        0.12        3.08      5.23 o 
  -2   6  19       53.63       58.19      6.61 o 
  -1   6  19       28.15       17.27      4.75 o 
   0   6  19        8.82        5.49      5.53 o 
   1   6  19        0.79       -0.97      6.44 o 
   2   6  19        6.38       11.68      5.34 o 
  -6   7  19       25.75       25.04      7.39 o 
  -5   7  19        0.33        3.78      5.92 o 
  -4   7  19       23.16       22.49      5.68 o 
  -3   7  19       74.01       72.56      8.33 o 
  -2   7  19       72.12       80.13     11.61 o 
  -1   7  19       87.89       89.33      9.58 o 
   0   7  19       35.02       24.17      5.40 o 
   1   7  19       16.81       27.75      6.01 o 
   2   7  19        0.34       11.66      4.16 o 
  -5   8  19        9.61       13.44      5.05 o 
  -4   8  19        1.21        2.21      5.83 o 
  -3   8  19        0.46        3.29      6.85 o 
  -2   8  19       13.52       10.68      5.34 o 
  -1   8  19        9.23        1.59      4.80 o 
   0   8  19        9.77       24.06      6.68 o 
   1   8  19        3.85        7.89      5.83 o 
  -4   9  19        5.89       11.95      6.17 o 
  -3   9  19       15.26       16.38      3.87 o 
  -2   9  19        2.97       12.36      4.68 o 
  -1   9  19        7.99       17.27      5.31 o 
   0   9  19        0.02        2.01      4.63 o 
   1   9  19        4.31       15.72     11.39 o 
  -3  10  19        4.84        4.20      3.75 o 
  -2  10  19       36.51       31.08      4.83 o 
  -1  10  19       25.20       32.36      6.74 o 
  -7   0  20       24.38       23.90      9.10 o 
  -6   0  20       23.05       20.51      7.66 o 
  -5   0  20      269.41      278.92     46.95 o 
  -4   0  20       18.25       10.07      6.35 o 
  -3   0  20        8.44       15.43      7.15 o 
  -2   0  20      301.21      320.85     27.07 o 
  -1   0  20       25.73       30.49      8.09 o 
   0   0  20      597.78      577.19     69.59 o 
   1   0  20      366.39      287.81     39.16 o 
   2   0  20        1.56        1.24      6.52 o 
   3   0  20       11.00       -0.14     10.25 o 
  -7   1  20        0.91        0.31      5.23 o 
  -6   1  20        7.27       13.61      5.77 o 
  -5   1  20       11.15       13.42      7.01 o 
  -4   1  20       55.43       60.45      9.98 o 
  -3   1  20        5.99        5.59      5.02 o 
  -2   1  20        2.82        1.20      5.01 o 
  -1   1  20       62.32       53.71      6.77 o 
   0   1  20       41.65       29.11      7.17 o 
   1   1  20        5.53       15.90      3.78 o 
   2   1  20        7.62        5.23      3.50 o 
   3   1  20        1.32       12.55      5.65 o 
  -7   2  20        0.90       11.44      5.10 o 
  -6   2  20        9.60        7.28      8.60 o 
  -5   2  20       37.54       45.90      7.67 o 
  -4   2  20       28.82       37.10      7.16 o 
  -3   2  20       40.62       41.97      7.30 o 
  -2   2  20      129.11      151.47     11.42 o 
  -1   2  20        2.46        5.59      2.90 o 
   0   2  20      155.52      149.44     13.16 o 
   1   2  20        0.73       -2.37      3.55 o 
   2   2  20       53.86       43.94      5.26 o 
   3   2  20       12.28        8.82      3.61 o 
  -7   3  20       14.26       11.27      5.47 o 
  -6   3  20       40.95       44.14      6.55 o 
  -5   3  20       37.36       35.15      7.33 o 
  -4   3  20       68.32       71.48      7.02 o 
  -3   3  20       55.81       68.91     11.99 o 
  -2   3  20        8.64        6.38      4.30 o 
  -1   3  20      437.07      388.31     25.16 o 
   0   3  20        8.02        8.26      4.40 o 
   1   3  20      189.12      175.39     17.11 o 
   2   3  20        1.21        1.38      3.80 o 
   3   3  20       26.91       24.08      4.80 o 
  -6   4  20        2.48        1.17      5.61 o 
  -5   4  20        1.18       13.84      4.31 o 
  -4   4  20       47.28       48.47      6.89 o 
  -3   4  20        8.37       10.70      3.76 o 
  -2   4  20        5.50        5.60      3.19 o 
  -1   4  20        6.59       10.14      3.69 o 
   0   4  20       54.39       45.99      9.16 o 
   1   4  20        4.36        4.83      4.16 o 
   2   4  20        9.40        9.74      5.08 o 
  -6   5  20       20.16       14.00      5.67 o 
  -5   5  20        0.43        0.03      4.69 o 
  -4   5  20        6.15       -1.94      7.96 o 
  -3   5  20       50.61       52.86      8.44 o 
  -2   5  20        8.83       11.79      4.23 o 
  -1   5  20      104.27       98.65      9.23 o 
   0   5  20        8.42        6.68      4.31 o 
   1   5  20       45.97       39.20      6.75 o 
   2   5  20        1.46       -4.25      5.82 o 
  -6   6  20       10.35       11.91      4.63 o 
  -5   6  20        9.67        3.63      6.83 o 
  -4   6  20       59.29       40.84      8.89 o 
  -3   6  20       25.98       44.94      6.98 o 
  -2   6  20       87.65       91.53     10.17 o 
  -1   6  20        5.72        9.29      4.32 o 
   0   6  20      132.44      139.95     14.58 o 
   1   6  20        2.21       -3.14      4.36 o 
   2   6  20       53.29       64.75     10.10 o 
  -5   7  20        0.00       -3.83      5.82 o 
  -4   7  20        0.25       12.27      4.82 o 
  -3   7  20        0.07        2.88      3.76 o 
  -2   7  20        1.44        4.91      3.69 o 
  -1   7  20        0.31        8.79      3.48 o 
   0   7  20        0.02        3.78      8.82 o 
   1   7  20        2.24        5.26     12.51 o 
  -5   8  20        0.77       -1.43      7.12 o 
  -4   8  20       50.57       58.30      9.86 o 
  -3   8  20        1.88       11.77      5.54 o 
  -2   8  20       55.10       68.02      9.54 o 
  -1   8  20        1.47        3.11      3.28 o 
   0   8  20       20.67       22.43      8.09 o 
   1   8  20       20.01       13.67      7.36 o 
  -4   9  20        0.09        8.66      6.64 o 
  -3   9  20       38.48       34.42      7.41 o 
  -2   9  20        6.82        5.46      4.50 o 
  -1   9  20       13.37       19.83      5.99 o 
   0   9  20        2.44       10.64      7.77 o 
  -7   1  21       19.22        7.42      5.53 o 
  -6   1  21       25.07       31.34      6.19 o 
  -5   1  21        0.29        6.91      5.79 o 
  -4   1  21       17.56       21.12      5.90 o 
  -3   1  21      223.66      228.61     22.20 o 
  -2   1  21        0.66        6.28      5.71 o 
  -1   1  21      368.41      363.77     19.74 o 
   0   1  21        3.37        9.69      5.21 o 
   1   1  21       20.67       19.91      3.44 o 
   2   1  21       88.73       64.16      8.72 o 
  -6   2  21        4.14        7.04      4.21 o 
  -5   2  21       13.13       19.24      5.57 o 
  -4   2  21       10.59       16.16      5.90 o 
  -3   2  21       15.82       12.99     13.83 o 
  -2   2  21      103.80       93.71      8.04 o 
  -1   2  21        1.31        5.49      5.01 o 
   0   2  21       76.32       68.50      8.28 o 
   1   2  21        1.25        9.87      6.35 o 
   2   2  21        9.28        8.57      3.07 o 
  -6   3  21        3.03       12.36      5.44 o 
  -5   3  21        0.49       -8.24     14.33 o 
  -4   3  21        5.91       12.26      4.98 o 
  -3   3  21       49.25       54.52      6.79 o 
  -2   3  21        8.29       14.49      4.91 o 
  -1   3  21       12.97       11.83      3.81 o 
   0   3  21        9.04       18.19      4.17 o 
   1   3  21       23.92       15.76      7.08 o 
   2   3  21       14.14       18.92      6.35 o 
  -6   4  21        2.10       11.13      5.80 o 
  -5   4  21        5.64       17.79      4.71 o 
  -4   4  21       78.18       71.60      7.98 o 
  -3   4  21        1.29       10.58      4.27 o 
  -2   4  21      298.99      249.85     29.15 o 
  -1   4  21       24.97       24.00      4.54 o 
   0   4  21       83.76       76.27     10.21 o 
   1   4  21       23.29       20.62      5.24 o 
   2   4  21       48.10       35.25     10.41 o 
  -6   5  21       13.38       17.93      6.32 o 
  -5   5  21       14.19        5.77      4.42 o 
  -4   5  21       16.31       13.08      4.92 o 
  -3   5  21       49.13       39.29      6.60 o 
  -2   5  21        2.26        3.69      5.39 o 
  -1   5  21      125.12       98.98      9.95 o 
   0   5  21        4.36        4.12      8.86 o 
   1   5  21       33.87       40.04      9.16 o 
   2   5  21        0.11        8.53      6.94 o 
  -5   6  21        0.14       -0.28      6.24 o 
  -4   6  21       10.19       27.84      5.15 o 
  -3   6  21        1.08        3.80      8.96 o 
  -2   6  21       12.61       11.04      7.54 o 
  -1   6  21        0.14       -1.22      4.00 o 
   0   6  21        8.17        5.32      5.12 o 
   1   6  21        8.69        6.09      4.47 o 
  -5   7  21       41.94       51.95      8.09 o 
  -4   7  21       19.95       11.37      4.29 o 
  -3   7  21       47.23       65.75      9.93 o 
  -2   7  21        2.26       -1.74      8.78 o 
  -1   7  21       64.82       56.65      9.24 o 
   0   7  21        7.63       13.87      5.76 o 
   1   7  21       86.95       94.06     13.85 o 
  -4   8  21        5.10       -2.33      7.38 o 
  -3   8  21       10.18        7.44      5.82 o 
  -2   8  21        4.85       20.34      5.60 o 
  -1   8  21        0.66       21.58      5.68 o 
   0   8  21       26.59       30.93      5.47 o 
  -6   0  22        2.36       23.75      6.95 o 
  -5   0  22       43.06       34.20      7.21 o 
  -4   0  22      340.56      383.94    329.07 o 
  -3   0  22        0.03       11.38      5.79 o 
  -2   0  22      208.16      174.00     20.16 o 
  -1   0  22       41.55       52.65     14.74 o 
   0   0  22       96.38       99.68     15.62 o 
   1   0  22      121.86      103.83     21.88 o 
   2   0  22       46.49       38.05     16.06 o 
  -6   1  22        0.03        3.00      5.90 o 
  -5   1  22        5.05       11.34      6.16 o 
  -4   1  22       13.47        5.06      6.19 o 
  -3   1  22       26.02       30.57      6.72 o 
  -2   1  22       24.64       24.04      6.70 o 
  -1   1  22       36.36       25.97      5.94 o 
   0   1  22        8.22        5.79      4.72 o 
   1   1  22        4.95       -0.11      3.78 o 
   2   1  22        6.34       13.80      7.11 o 
  -6   2  22        1.47       10.16      5.43 o 
  -5   2  22        0.83        6.58      6.34 o 
  -4   2  22       66.35       74.97      8.37 o 
  -3   2  22        1.46       14.03      4.76 o 
  -2   2  22       89.50       90.56      8.84 o 
  -1   2  22        3.78        3.71      4.62 o 
   0   2  22       86.90       72.79      8.10 o 
   1   2  22        5.33        9.60      4.05 o 
   2   2  22        8.32        9.26      5.74 o 
  -6   3  22        0.25        5.88      4.48 o 
  -5   3  22       45.56       44.90      9.69 o 
  -4   3  22        0.13        5.92      4.85 o 
  -3   3  22      124.92      119.04     10.03 o 
  -2   3  22        0.04        1.51      5.33 o 
  -1   3  22       72.77       71.07      7.25 o 
   0   3  22       28.74       39.89      6.97 o 
   1   3  22       50.32       38.12      6.52 o 
   2   3  22       14.32      -10.76     10.76 o 
  -6   4  22        0.02        5.43      3.93 o 
  -5   4  22        0.70       -1.13      5.52 o 
  -4   4  22        1.80       16.09      5.27 o 
  -3   4  22        0.07        3.60      4.71 o 
  -2   4  22        4.77        7.24      3.72 o 
  -1   4  22        2.60       12.49      7.45 o 
   0   4  22        5.33        4.85      4.12 o 
   1   4  22        0.41        5.52     12.87 o 
  -5   5  22        9.58        6.13      4.87 o 
  -4   5  22        0.15       16.47      4.82 o 
  -3   5  22       56.29       53.89      7.27 o 
  -2   5  22        0.15       -0.31      8.79 o 
  -1   5  22       32.52       30.75      4.96 o 
   0   5  22       11.44       12.57      5.12 o 
   1   5  22       13.93        5.57      4.00 o 
  -5   6  22        1.31       12.59      9.10 o 
  -4   6  22       11.12        7.67      5.16 o 
  -3   6  22        0.93        9.75      9.02 o 
  -2   6  22       66.94       52.72     14.94 o 
  -1   6  22        3.59        3.46      7.15 o 
   0   6  22       47.19       31.38      5.10 o 
  -4   7  22        0.13       13.41      6.92 o 
  -3   7  22        0.60        4.26      5.01 o 
  -2   7  22        0.28        3.75     17.40 o 
  -1   7  22        1.11       -0.10      3.38 o 
   0   7  22        9.37       20.49      8.64 o 
  -2   8  22       24.60       21.17      6.54 o 
  -6   1  23        2.18       -3.28      5.68 o 
  -5   1  23       34.18       30.88      7.67 o 
  -4   1  23        1.57       10.89      5.67 o 
  -3   1  23       51.82       54.87      7.43 o 
  -2   1  23       88.13      108.04     10.83 o 
  -1   1  23      100.84       98.24     12.73 o 
   0   1  23       25.80       22.51      6.36 o 
   1   1  23        1.35        8.37      5.32 o 
  -6   2  23       14.92        0.67      9.59 o 
  -5   2  23        1.11        9.20      7.27 o 
  -4   2  23       42.78       57.76      6.93 o 
  -3   2  23       18.60       11.86      4.35 o 
  -2   2  23       60.49       64.23      6.99 o 
  -1   2  23       25.62       21.23      4.47 o 
   0   2  23       47.57       45.01      7.35 o 
   1   2  23        2.56        3.85      3.80 o 
  -5   3  23        6.08        4.20      4.87 o 
  -4   3  23        7.67       22.28      6.50 o 
  -3   3  23        8.80       10.69      5.20 o 
  -2   3  23        0.47       -1.86      5.78 o 
  -1   3  23        3.39       10.55      5.49 o 
   0   3  23        1.06        5.36      7.28 o 
   1   3  23        9.57       -2.61      8.54 o 
  -5   4  23        0.66        8.97      5.97 o 
  -4   4  23       32.97       27.25      6.49 o 
  -3   4  23        6.27       10.61      4.21 o 
  -2   4  23       31.32       30.14      4.27 o 
  -1   4  23       23.44       24.67      7.29 o 
   0   4  23       21.30       20.52      6.18 o 
  -5   5  23       19.23        8.64      6.24 o 
  -4   5  23        0.11        8.16      4.64 o 
  -3   5  23       21.86       29.75      6.72 o 
  -2   5  23        7.01       15.10      7.62 o 
  -1   5  23       48.21       40.46      8.09 o 
   0   5  23       10.88       15.10      6.29 o 
  -4   6  23        0.31        0.33      5.59 o 
  -3   6  23       12.54        9.47      6.21 o 
  -2   6  23       11.03        9.92      9.66 o 
  -1   6  23        0.43        2.83      4.86 o 
  -2   7  23       14.86        7.52      5.63 o 
  -5   0  24       14.48       13.66      8.08 o 
  -4   0  24       28.33       25.37     29.67 o 
  -3   0  24       83.33       82.03     14.22 o 
  -2   0  24       62.16       66.07     16.60 o 
  -1   0  24       46.65       35.40      9.46 o 
   0   0  24        5.81        9.72      5.48 o 
  -5   1  24        7.56        3.98      5.82 o 
  -4   1  24        0.58       15.91      9.71 o 
  -3   1  24        4.72       10.30      4.41 o 
  -2   1  24        5.56       15.59      8.51 o 
  -1   1  24        7.69       13.48      4.74 o 
   0   1  24        0.11        4.52      4.73 o 
  -5   2  24       45.85       39.37      6.01 o 
  -4   2  24       51.41       39.57      6.29 o 
  -3   2  24       20.13       17.84      5.84 o 
  -2   2  24       20.25       21.04      6.07 o 
  -1   2  24       11.30        8.89      5.11 o 
   0   2  24        4.90       10.41      5.68 o 
  -5   3  24        9.86        5.64      5.61 o 
  -4   3  24       45.85       42.05      6.78 o 
  -3   3  24       65.13       61.96     11.37 o 
  -2   3  24       28.31       31.42      6.30 o 
  -1   3  24       29.51       27.68      9.04 o 
   0   3  24       15.65        7.37      4.34 o 
  -4   4  24        0.87        6.73      5.96 o 
  -3   4  24        7.96       13.69      4.64 o 
  -2   4  24       19.69       22.88      6.95 o 
  -1   4  24        1.81       -1.48      7.43 o 
  -3   5  24       26.22       29.61      5.95 o 
  -2   5  24        0.79        7.30      5.87 o 
  -1   5  24        0.08       -7.94      7.94 o 
  -4   1  25       12.71       18.35      9.35 o 
  -3   1  25       11.97       16.35      5.12 o 
  -2   1  25       25.12       22.98      5.40 o 
  -1   1  25        1.17       10.05      4.51 o 
  -4   2  25       35.36       32.01      6.54 o 
  -3   2  25        6.60       10.59      5.92 o 
  -2   2  25        1.40        0.42      5.72 o 
  -1   2  25       25.27       27.01      5.78 o 
  -3   3  25        2.25       12.00      6.96 o 
  -2   3  25        0.07       -2.66     12.53 o 
  -1   3  25        2.09       -0.36      9.39 o 
                                                 
